# Supplementary material for: Bis[N′-(9H-fluoren-9-yl­idene)benzohydrazidato-κ2 N′,O]copper(II)
Source: Acta Crystallogr Sect E Struct Rep Online. 2011 Oct 5;67(Pt 11):m1484–5. doi: 10.1107/S1600536811038931 (PMC3246919; doi:10.1107/S1600536811038931)
Supplement: Supplementary file 1 [file e-67-m1484-sup1.cif]

##############################################################################
#                                                                            #
# This CIF contains the data in a paper accepted for publication in          #
# Acta Crystallographica Section E. It conforms to the requirements of       #
# Notes for Authors for Acta Crystallographica Section E, and has been       #
# peer reviewed under the auspices of the IUCr Commission on Journals.       #
#                                                                            #
# Full details of the Crystallographic Information File format               #
# are given in the paper "The Crystallographic Information File (CIF):       #
# a New Standard Archive File for Crystallography" by S. R. Hall, F. H.      #
# Allen and I. D. Brown [Acta Cryst. (1991), A47, 655-685].                  #
#                                                                            #
# The current version of the core CIF dictionary is obtainable from          #
# ftp://ftp.iucr.org/pub/cif_core.dic.                                       #
#                                                                            #
# Software is freely available for graphical display of the structure(s)     #
# in this CIF. For information consult the CIF software page                 #
# http://www.iucr.org/resources/cif/software.                                #
#                                                                            #
# This file may be used for bona fide research purposes within the           #
# scientific community so long as proper attribution is given to the journal # 
# article from which it was obtained.                                        #
#                                                                            #
##############################################################################
data_I
_audit_creation_method     'from SHELXL97 CIF and IUCr SHELXL97-template'
_journal_date_recd_electronic     2011-07-27
_journal_date_accepted     2011-09-22
_journal_name_full     'Acta Crystallographica, Section E'
_journal_year     2011
_journal_volume     67
_journal_issue     11
_journal_page_first     m1484
_journal_page_last     m1485
_journal_paper_category     QM
_journal_coeditor_code     BX2365
_publ_contact_author_name     'Dr Yan-Ling Guo'
_publ_contact_author_address
;
Nuclear Science and Technology,
Lanzhou University
Lanzhou 730000
P.R.China
;
_publ_contact_author_email     guoyanling@lzu.edu.cn
_publ_contact_author_fax     '+86-931-8913551'
_publ_contact_author_phone     '+86-931-8913551'
_publ_section_title
;\
Bis[<i>N</i>'-(9<i>H</i>-fluoren-9-ylidene)benzohydrazidato-\k^2^<i>N</i>',\
<i>O</i>]copper(II)
;
loop_
    _publ_author_name
    _publ_author_footnote
    _publ_author_address
    'Yan-Ling Guo' .
;
Nuclear Science and Technology,
Lanzhou University
Lanzhou 730000
People's Republic of China
;
    'Wei Dou' .
;
College of Chemistry and Chemical Engineering
Lanzhou University
Lanzhou 730000
People's Republic of China
;
    'Wei-Sheng Liu' .
;
College of Chemistry and Chemical Engineering
Lanzhou University
Lanzhou 730000
People's Republic of China
;
    'Hong-Rui Zhang' .
;
College of Chemistry and Chemical Engineering
Lanzhou University
Lanzhou 730000
People's Republic of China
;
_publ_section_synopsis     .
_chemical_name_systematic
;\
Bis[<i>N</i>'-(9<i>H</i>-fluoren-9-ylidene)benzohydrazidato-\k^2^<i>N</i>',\
<i>O</i>]copper(II)
;
_chemical_name_common     ?
_chemical_formula_moiety     'C40 H26 Cu N4 O2'
_chemical_formula_sum     'C40 H26 Cu N4 O2'
_chemical_formula_iupac     '[Cu (C20 H13 N2 O)2]'
_chemical_formula_weight     658.19
_chemical_melting_point     ?
_symmetry_cell_setting     monoclinic
_symmetry_space_group_name_H-M     'P 21/c'
_symmetry_space_group_name_Hall     '-P 2ybc'
loop_
    _symmetry_equiv_pos_as_xyz
    'x, y, z'
    '-x, y+1/2, -z+1/2'
    '-x, -y, -z'
    'x, -y-1/2, z-1/2'
_cell_length_a     14.437(2)
_cell_length_b     25.882(3)
_cell_length_c     8.1047(2)
_cell_angle_alpha     90.00
_cell_angle_beta     98.205(3)
_cell_angle_gamma     90.00
_cell_volume     2997.4(6)
_cell_formula_units_Z     4
_cell_measurement_reflns_used     1436
_cell_measurement_theta_min     2.755
_cell_measurement_theta_max     18.44
_cell_measurement_temperature     293(2)
_exptl_crystal_description     block
_exptl_crystal_colour     green
_exptl_crystal_size_max     0.29
_exptl_crystal_size_mid     0.14
_exptl_crystal_size_min     0.06
_exptl_crystal_density_diffrn     1.459
_exptl_crystal_density_meas     ?
_exptl_crystal_density_method     'not measured'
_exptl_crystal_F_000     1356
_exptl_absorpt_coefficient_mu     0.774
_exptl_absorpt_correction_type     multi-scan
_exptl_absorpt_process_details     '(SADABS; Sheldrick, 1996)'
_exptl_absorpt_correction_T_min     0.8067
_exptl_absorpt_correction_T_max     0.9550
_exptl_special_details     ?
_diffrn_ambient_temperature     293(2)
_diffrn_radiation_type     MoK\a
_diffrn_radiation_wavelength     0.71073
_diffrn_radiation_source     'fine-focus sealed tube'
_diffrn_radiation_monochromator     graphite
_diffrn_measurement_device_type     'Bruker SMART CCD area-detector'
_diffrn_measurement_method     'phi and omega scans'
_diffrn_detector_area_resol_mean     ?
_diffrn_reflns_number     15492
_diffrn_reflns_av_R_equivalents     0.1311
_diffrn_reflns_av_sigmaI/netI     0.1763
_diffrn_reflns_theta_min     1.43
_diffrn_reflns_theta_max     25.10
_diffrn_reflns_theta_full     25.10
_diffrn_measured_fraction_theta_max     0.998
_diffrn_measured_fraction_theta_full     0.998
_diffrn_reflns_limit_h_min     -17
_diffrn_reflns_limit_h_max     17
_diffrn_reflns_limit_k_min     -30
_diffrn_reflns_limit_k_max     25
_diffrn_reflns_limit_l_min     -9
_diffrn_reflns_limit_l_max     9
_diffrn_standards_number     ?
_diffrn_standards_interval_count     ?
_diffrn_standards_interval_time     ?
_diffrn_standards_decay_%     ?
_refine_special_details
;
Refinement of <i>F</i>^2^ against ALL reflections. The weighted <i>R</i>-factor
<i>wR</i> and goodness of fit <i>S</i> are based on <i>F</i>^2^, conventional
<i>R</i>-factors <i>R</i> are based on <i>F</i>, with <i>F</i> set to zero for
negative <i>F</i>^2^. The threshold expression of <i>F</i>^2^ >
\s(<i>F</i>^2^) is used only for calculating <i>R</i>-factors(gt) <i>etc</i>.
and is not relevant to the choice of reflections for refinement.
<i>R</i>-factors based on <i>F</i>^2^ are statistically about twice as large
as those based on <i>F</i>, and <i>R</i>- factors based on ALL data will be
even larger.
;
_reflns_number_total     5331
_reflns_number_gt     2230
_reflns_threshold_expression     >2sigma(I)
_refine_ls_structure_factor_coef     Fsqd
_refine_ls_matrix_type     full
_refine_ls_R_factor_all     0.1934
_refine_ls_R_factor_gt     0.0702
_refine_ls_wR_factor_gt     0.1611
_refine_ls_wR_factor_ref     0.2267
_refine_ls_goodness_of_fit_ref     1.023
_refine_ls_restrained_S_all     1.029
_refine_ls_number_reflns     5331
_refine_ls_number_parameters     452
_refine_ls_number_restraints     127
_refine_ls_hydrogen_treatment     constr
_refine_ls_weighting_scheme     calc
_refine_ls_weighting_details
         'calc w=1/[\s^2^(Fo^2^)+(0.0807P)^2^+2.1941P] where P=(Fo^2^+2Fc^2^)/3'
_atom_sites_solution_hydrogens     geom
_atom_sites_solution_primary     direct
_atom_sites_solution_secondary     difmap
_refine_ls_shift/su_max     0.000
_refine_ls_shift/su_mean     0.000
_refine_diff_density_max     0.593
_refine_diff_density_min     -0.700
_refine_ls_extinction_method     none
_refine_ls_extinction_coef     ?
loop_
    _atom_type_symbol
    _atom_type_description
    _atom_type_scat_dispersion_real
    _atom_type_scat_dispersion_imag
    _atom_type_scat_source
    'C' 'C' 0.0033 0.0016
                         'International Tables Vol C Tables 4.2.6.8 and 6.1.1.4'
    'H' 'H' 0.0000 0.0000
                         'International Tables Vol C Tables 4.2.6.8 and 6.1.1.4'
    'N' 'N' 0.0061 0.0033
                         'International Tables Vol C Tables 4.2.6.8 and 6.1.1.4'
    'O' 'O' 0.0106 0.0060
                         'International Tables Vol C Tables 4.2.6.8 and 6.1.1.4'
    'Cu' 'Cu' 0.3201 1.2651
                         'International Tables Vol C Tables 4.2.6.8 and 6.1.1.4'
_computing_data_collection     'SMART (Bruker, 1997)'
_computing_cell_refinement     'SAINT (Bruker, 1997)'
_computing_data_reduction     'SAINT (Bruker, 1997)'
_computing_structure_solution     'SHELXS97 (Sheldrick, 2008)'
_computing_structure_refinement     'SHELXL97 (Sheldrick, 2008)'
_computing_molecular_graphics     'PLATON (Spek, 2009)'
_computing_publication_material     'SHELXTL (Sheldrick, 2008)'
loop_
    _atom_site_type_symbol
    _atom_site_label
    _atom_site_fract_x
    _atom_site_fract_y
    _atom_site_fract_z
    _atom_site_U_iso_or_equiv
    _atom_site_adp_type
    _atom_site_calc_flag
    _atom_site_refinement_flags
    _atom_site_occupancy
    _atom_site_symmetry_multiplicity
    _atom_site_disorder_assembly
    _atom_site_disorder_group
    C C40B -0.0047(13) 0.3112(6) 1.038(4) 0.063(6) Uani d PDU 0.375(18) 1 A 2
    H H40B 0.0586 0.3030 1.0559 0.075 Uiso calc PR 0.375(18) 1 A 2
    Cu Cu1 0.20775(6) 0.43559(4) 0.93743(12) 0.0450(4) Uani d . 1 1 A .
    C C1 0.4472(6) 0.2777(3) 1.0219(10) 0.046(2) Uani d . 1 1 . .
    C C2 0.4509(5) 0.3302(3) 1.0635(10) 0.042(2) Uani d . 1 1 . .
    C C3 0.5272(5) 0.3499(3) 1.1633(11) 0.051(2) Uani d . 1 1 . .
    H H3 0.5300 0.3847 1.1921 0.062 Uiso calc R 1 1 . .
    C C4 0.5998(6) 0.3168(4) 1.2201(12) 0.065(3) Uani d . 1 1 . .
    H H4 0.6519 0.3297 1.2884 0.078 Uiso calc R 1 1 . .
    C C5 0.5971(6) 0.2657(4) 1.1787(13) 0.073(3) Uani d . 1 1 . .
    H H5 0.6470 0.2442 1.2185 0.087 Uiso calc R 1 1 . .
    C C6 0.5202(6) 0.2459(3) 1.0774(12) 0.059(2) Uani d . 1 1 . .
    H H6 0.5182 0.2112 1.0476 0.070 Uiso calc R 1 1 . .
    C C7 0.3594(6) 0.2663(3) 0.9136(10) 0.046(2) Uani d . 1 1 . .
    C C8 0.3236(6) 0.2209(3) 0.8465(11) 0.054(2) Uani d . 1 1 . .
    H H8 0.3562 0.1902 0.8700 0.064 Uiso calc R 1 1 . .
    C C9 0.2387(7) 0.2209(3) 0.7436(11) 0.058(2) Uani d . 1 1 . .
    H H9 0.2129 0.1901 0.6998 0.070 Uiso calc R 1 1 . .
    C C10 0.1914(6) 0.2678(3) 0.7055(11) 0.059(2) Uani d . 1 1 . .
    H H10 0.1355 0.2681 0.6324 0.071 Uiso calc R 1 1 . .
    C C11 0.2272(6) 0.3133(3) 0.7757(10) 0.051(2) Uani d . 1 1 . .
    H H11 0.1957 0.3443 0.7503 0.062 Uiso calc R 1 1 . .
    C C12 0.3096(5) 0.3127(3) 0.8833(10) 0.045(2) Uani d . 1 1 . .
    C C13 0.3615(5) 0.3537(3) 0.9830(9) 0.0403(19) Uani d . 1 1 . .
    C C14 0.3626(5) 0.4804(3) 1.0841(9) 0.0383(19) Uani d . 1 1 . .
    C C15 0.4194(5) 0.5219(3) 1.1753(10) 0.045(2) Uani d . 1 1 . .
    C C16 0.3900(6) 0.5718(3) 1.1627(12) 0.063(3) Uani d . 1 1 . .
    H H16 0.3338 0.5800 1.0968 0.076 Uiso calc R 1 1 . .
    C C17 0.4435(7) 0.6108(4) 1.2478(14) 0.079(3) Uani d . 1 1 . .
    H H17 0.4229 0.6448 1.2383 0.095 Uiso calc R 1 1 . .
    C C18 0.5245(7) 0.5994(4) 1.3434(13) 0.074(3) Uani d . 1 1 . .
    H H18 0.5597 0.6257 1.4005 0.089 Uiso calc R 1 1 . .
    C C19 0.5556(6) 0.5496(4) 1.3573(14) 0.085(3) Uani d . 1 1 . .
    H H19 0.6111 0.5416 1.4258 0.102 Uiso calc R 1 1 . .
    C C20 0.5039(6) 0.5109(3) 1.2684(13) 0.071(3) Uani d . 1 1 . .
    H H20 0.5268 0.4773 1.2721 0.086 Uiso calc R 1 1 . .
    C C21 0.0866(5) 0.5813(3) 0.5806(9) 0.041(2) Uani d . 1 1 . .
    C C22 0.1356(5) 0.5405(3) 0.6667(9) 0.0388(19) Uani d . 1 1 . .
    C C23 0.2302(6) 0.5343(3) 0.6566(10) 0.051(2) Uani d . 1 1 . .
    H H23 0.2637 0.5074 0.7127 0.061 Uiso calc R 1 1 . .
    C C24 0.2735(6) 0.5684(4) 0.5627(11) 0.063(2) Uani d . 1 1 . .
    H H24 0.3371 0.5645 0.5577 0.076 Uiso calc R 1 1 . .
    C C25 0.2258(6) 0.6081(4) 0.4760(11) 0.064(3) Uani d . 1 1 . .
    H H25 0.2563 0.6301 0.4109 0.076 Uiso calc R 1 1 . .
    C C26 0.1300(6) 0.6151(3) 0.4868(11) 0.057(2) Uani d . 1 1 . .
    H H26 0.0969 0.6423 0.4311 0.069 Uiso calc R 1 1 . .
    C C27 -0.0120(6) 0.5776(3) 0.6001(10) 0.044(2) Uani d . 1 1 . .
    C C28 -0.0856(6) 0.6088(3) 0.5426(11) 0.058(2) Uani d . 1 1 . .
    H H28 -0.0761 0.6386 0.4828 0.070 Uiso calc R 1 1 . .
    C C29 -0.1738(6) 0.5961(4) 0.5736(11) 0.064(3) Uani d . 1 1 . .
    H H29 -0.2241 0.6174 0.5352 0.077 Uiso calc R 1 1 . .
    C C30 -0.1880(6) 0.5519(3) 0.6611(11) 0.060(3) Uani d . 1 1 . .
    H H30 -0.2484 0.5433 0.6785 0.071 Uiso calc R 1 1 . .
    C C31 -0.1143(5) 0.5200(3) 0.7240(10) 0.047(2) Uani d . 1 1 . .
    H H31 -0.1241 0.4907 0.7859 0.056 Uiso calc R 1 1 . .
    C C32 -0.0264(5) 0.5330(3) 0.6920(9) 0.0391(19) Uani d . 1 1 . .
    C C33 0.0677(5) 0.5100(3) 0.7419(9) 0.0358(18) Uani d . 1 1 . .
    C C34 0.0387(5) 0.3958(3) 0.9363(10) 0.043(2) Uani d . 1 1 A .
    C C35 -0.0326(5) 0.3590(3) 0.9726(10) 0.050(2) Uani d D 1 1 . .
    C C36 -0.1235(5) 0.3734(3) 0.9799(11) 0.066(3) Uani d D 1 1 A .
    H H36 -0.1412 0.4077 0.9625 0.080 Uiso calc R 1 1 . .
    C C37 -0.1880(6) 0.3375(3) 1.0124(12) 0.093(4) Uani d D 1 1 . .
    H H37A -0.2381 0.3466 1.0383 0.112 Uiso d PR 0.50 1 A .
    H H37B -0.2481 0.3456 0.9943 0.112 Uiso d PR 0.50 1 . .
    C C38A -0.1667(8) 0.2850(4) 1.003(2) 0.066(4) Uani d PDU 0.625(18) 1 A 1
    H H38A -0.2112 0.2603 1.0206 0.079 Uiso calc PR 0.625(18) 1 A 1
    C C39A -0.0803(9) 0.2695(4) 0.967(2) 0.070(4) Uani d PDU 0.625(18) 1 A 1
    H H39A -0.0677 0.2346 0.9530 0.084 Uiso calc PR 0.625(18) 1 A 1
    C C40A -0.0125(9) 0.3066(4) 0.953(2) 0.063(4) Uani d PDU 0.625(18) 1 A 1
    H H40A 0.0463 0.2967 0.9300 0.076 Uiso calc PR 0.625(18) 1 A 1
    C C38B -0.1612(13) 0.2901(6) 1.082(4) 0.074(6) Uani d PDU 0.375(18) 1 A 2
    H H38B -0.2028 0.2690 1.1286 0.089 Uiso calc PR 0.375(18) 1 A 2
    C C39B -0.0692(12) 0.2756(6) 1.078(4) 0.069(5) Uani d PDU 0.375(18) 1 A 2
    H H39B -0.0507 0.2417 1.1032 0.082 Uiso calc PR 0.375(18) 1 A 2
    N N1 0.3951(4) 0.4335(2) 1.0919(8) 0.0445(16) Uani d . 1 1 . .
    N N2 0.3319(4) 0.4013(2) 0.9993(8) 0.0412(16) Uani d . 1 1 . .
    N N3 0.0894(4) 0.4678(2) 0.8305(8) 0.0377(15) Uani d . 1 1 A .
    N N4 0.0121(4) 0.4397(2) 0.8676(7) 0.0402(15) Uani d . 1 1 . .
    O O1 0.2795(3) 0.49479(18) 1.0070(7) 0.0481(15) Uani d . 1 1 . .
    O O2 0.1258(3) 0.38160(19) 0.9738(7) 0.0505(15) Uani d . 1 1 . .
loop_
    _atom_site_aniso_label
    _atom_site_aniso_U_11
    _atom_site_aniso_U_22
    _atom_site_aniso_U_33
    _atom_site_aniso_U_12
    _atom_site_aniso_U_13
    _atom_site_aniso_U_23
    C40B 0.061(8) 0.056(8) 0.070(9) 0.002(7) 0.003(7) 0.013(7)
    Cu1 0.0386(6) 0.0385(6) 0.0539(7) 0.0002(5) -0.0067(5) 0.0015(5)
    C1 0.046(5) 0.046(5) 0.045(5) 0.005(4) 0.004(4) 0.004(4)
    C2 0.041(5) 0.044(5) 0.043(5) 0.006(4) 0.011(4) 0.004(4)
    C3 0.038(5) 0.041(5) 0.071(7) 0.002(4) -0.006(5) 0.003(4)
    C4 0.047(6) 0.066(7) 0.080(7) 0.001(5) -0.003(5) 0.005(5)
    C5 0.045(6) 0.065(7) 0.105(9) 0.015(5) 0.000(6) 0.020(6)
    C6 0.054(6) 0.042(5) 0.081(7) 0.012(5) 0.013(5) 0.004(5)
    C7 0.054(5) 0.039(5) 0.046(5) 0.001(4) 0.010(4) 0.001(4)
    C8 0.059(6) 0.044(5) 0.061(6) -0.002(4) 0.018(5) 0.001(4)
    C9 0.077(7) 0.045(5) 0.053(6) -0.005(5) 0.007(5) -0.009(4)
    C10 0.058(6) 0.060(6) 0.059(6) -0.005(5) 0.005(5) -0.008(5)
    C11 0.060(6) 0.048(5) 0.043(5) 0.003(4) -0.003(5) -0.006(4)
    C12 0.046(5) 0.046(5) 0.040(5) -0.003(4) 0.002(4) -0.003(4)
    C13 0.039(5) 0.042(5) 0.040(5) 0.009(4) 0.004(4) 0.004(4)
    C14 0.039(5) 0.038(5) 0.039(5) -0.002(4) 0.011(4) -0.002(4)
    C15 0.043(5) 0.041(5) 0.052(6) -0.011(4) 0.013(4) -0.008(4)
    C16 0.055(6) 0.043(6) 0.085(7) 0.002(4) -0.018(5) -0.007(5)
    C17 0.072(7) 0.048(6) 0.113(9) -0.015(5) -0.004(7) -0.020(6)
    C18 0.061(7) 0.069(7) 0.092(8) -0.017(6) 0.007(6) -0.034(6)
    C19 0.044(6) 0.079(8) 0.118(10) -0.001(5) -0.033(6) -0.029(6)
    C20 0.054(6) 0.053(6) 0.098(8) 0.011(5) -0.020(6) -0.026(5)
    C21 0.045(5) 0.039(5) 0.038(5) -0.005(4) -0.002(4) -0.003(4)
    C22 0.039(5) 0.037(4) 0.037(5) 0.000(4) -0.003(4) 0.000(4)
    C23 0.047(5) 0.055(6) 0.049(6) 0.002(4) 0.003(4) 0.002(4)
    C24 0.047(6) 0.087(7) 0.054(6) -0.009(5) 0.001(5) 0.008(5)
    C25 0.051(6) 0.074(7) 0.065(7) -0.016(5) 0.003(5) 0.009(5)
    C26 0.053(6) 0.054(6) 0.060(6) -0.008(5) -0.007(5) 0.011(5)
    C27 0.057(6) 0.034(5) 0.038(5) 0.007(4) -0.003(4) 0.000(4)
    C28 0.066(6) 0.052(6) 0.055(6) 0.012(5) 0.002(5) 0.006(4)
    C29 0.056(6) 0.082(7) 0.054(6) 0.031(5) 0.001(5) 0.018(5)
    C30 0.053(6) 0.070(7) 0.052(6) 0.024(5) -0.004(5) 0.002(5)
    C31 0.044(5) 0.053(5) 0.044(5) 0.005(4) 0.013(4) 0.002(4)
    C32 0.038(5) 0.044(5) 0.032(5) 0.008(4) -0.008(4) -0.003(4)
    C33 0.037(5) 0.035(4) 0.033(5) 0.009(4) -0.001(4) -0.002(3)
    C34 0.038(5) 0.043(5) 0.046(5) -0.001(4) 0.003(4) 0.001(4)
    C35 0.039(5) 0.042(5) 0.064(6) -0.004(4) -0.010(4) 0.013(4)
    C36 0.044(6) 0.064(6) 0.094(8) -0.001(5) 0.018(5) 0.029(5)
    C37 0.061(7) 0.096(9) 0.126(11) -0.003(6) 0.021(7) 0.043(7)
    C38A 0.054(6) 0.070(7) 0.073(8) -0.014(6) 0.011(6) 0.021(6)
    C39A 0.071(6) 0.064(6) 0.071(7) -0.001(5) 0.001(6) 0.013(6)
    C40A 0.060(7) 0.057(7) 0.067(8) -0.003(6) -0.009(6) 0.021(6)
    C38B 0.067(8) 0.076(8) 0.080(9) -0.011(7) 0.013(7) 0.012(7)
    C39B 0.064(7) 0.063(7) 0.076(8) 0.004(6) 0.001(7) 0.020(7)
    N1 0.037(4) 0.040(4) 0.053(4) -0.003(3) -0.004(3) -0.007(3)
    N2 0.045(4) 0.033(4) 0.045(4) -0.008(3) 0.003(3) -0.001(3)
    N3 0.030(4) 0.041(4) 0.042(4) -0.004(3) 0.003(3) -0.005(3)
    N4 0.034(4) 0.044(4) 0.040(4) 0.000(3) -0.002(3) 0.003(3)
    O1 0.039(3) 0.037(3) 0.064(4) 0.006(2) -0.008(3) 0.001(3)
    O2 0.032(3) 0.045(3) 0.070(4) -0.003(3) -0.008(3) 0.013(3)
loop_
    _geom_bond_atom_site_label_1
    _geom_bond_atom_site_label_2
    _geom_bond_site_symmetry_2
    _geom_bond_distance
    _geom_bond_publ_flag
    C40B C35 . 1.383(10) ?
    C40B C39B . 1.383(9) ?
    C40B H40B . 0.9300 ?
    Cu1 O2 . 1.881(5) yes
    Cu1 O1 . 1.890(5) yes
    Cu1 N3 . 1.986(6) yes
    Cu1 N2 . 1.999(6) yes
    C1 C6 . 1.362(10) ?
    C1 C2 . 1.399(10) ?
    C1 C7 . 1.466(11) ?
    C2 C3 . 1.367(10) ?
    C2 C13 . 1.491(10) ?
    C3 C4 . 1.381(11) ?
    C3 H3 . 0.9300 ?
    C4 C5 . 1.364(11) ?
    C4 H4 . 0.9300 ?
    C5 C6 . 1.382(12) ?
    C5 H5 . 0.9300 ?
    C6 H6 . 0.9300 ?
    C7 C8 . 1.365(10) ?
    C7 C12 . 1.403(10) ?
    C8 C9 . 1.381(11) ?
    C8 H8 . 0.9300 ?
    C9 C10 . 1.405(11) ?
    C9 H9 . 0.9300 ?
    C10 C11 . 1.377(10) ?
    C10 H10 . 0.9300 ?
    C11 C12 . 1.371(10) ?
    C11 H11 . 0.9300 ?
    C12 C13 . 1.471(10) ?
    C13 N2 . 1.316(8) ?
    C14 N1 . 1.300(8) yes
    C14 O1 . 1.325(8) yes
    C14 C15 . 1.481(10) ?
    C15 C16 . 1.360(10) ?
    C15 C20 . 1.370(11) ?
    C16 C17 . 1.390(11) ?
    C16 H16 . 0.9300 ?
    C17 C18 . 1.341(12) ?
    C17 H17 . 0.9300 ?
    C18 C19 . 1.365(12) ?
    C18 H18 . 0.9300 ?
    C19 C20 . 1.387(11) ?
    C19 H19 . 0.9300 ?
    C20 H20 . 0.9300 ?
    C21 C26 . 1.368(10) ?
    C21 C22 . 1.400(10) ?
    C21 C27 . 1.457(10) ?
    C22 C23 . 1.388(10) ?
    C22 C33 . 1.460(10) ?
    C23 C24 . 1.372(11) ?
    C23 H23 . 0.9300 ?
    C24 C25 . 1.374(11) ?
    C24 H24 . 0.9300 ?
    C25 C26 . 1.409(11) ?
    C25 H25 . 0.9300 ?
    C26 H26 . 0.9300 ?
    C27 C28 . 1.364(10) ?
    C27 C32 . 1.405(10) ?
    C28 C29 . 1.372(11) ?
    C28 H28 . 0.9300 ?
    C29 C30 . 1.375(11) ?
    C29 H29 . 0.9300 ?
    C30 C31 . 1.387(10) ?
    C30 H30 . 0.9300 ?
    C31 C32 . 1.373(10) ?
    C31 H31 . 0.9300 ?
    C32 C33 . 1.486(9) ?
    C33 N3 . 1.318(8) ?
    C34 N4 . 1.299(9) yes
    C34 O2 . 1.303(8) yes
    C34 C35 . 1.464(9) ?
    C35 C36 . 1.374(7) ?
    C35 C40A . 1.400(9) ?
    C36 C37 . 1.367(7) ?
    C36 H36 . 0.9300 ?
    C37 C38B . 1.383(9) ?
    C37 C38A . 1.398(8) ?
    C37 H37A . 0.8168 ?
    C37 H37B . 0.8852 ?
    C38A C39A . 1.380(9) ?
    C38A H38A . 0.9300 ?
    C39A C40A . 1.389(9) ?
    C39A H39A . 0.9300 ?
    C40A H40A . 0.9300 ?
    C38B C39B . 1.384(9) ?
    C38B H38B . 0.9300 ?
    C39B H39B . 0.9300 ?
    N1 N2 . 1.378(8) yes
    N3 N4 . 1.400(8) yes
loop_
    _geom_angle_atom_site_label_1
    _geom_angle_atom_site_label_2
    _geom_angle_atom_site_label_3
    _geom_angle_site_symmetry_1
    _geom_angle_site_symmetry_3
    _geom_angle
    _geom_angle_publ_flag
    C35 C40B C39B . . 121.3(12) ?
    C35 C40B H40B . . 119.4 ?
    C39B C40B H40B . . 119.4 ?
    O2 Cu1 O1 . . 152.3(2) ?
    O2 Cu1 N3 . . 81.9(2) ?
    O1 Cu1 N3 . . 101.0(2) ?
    O2 Cu1 N2 . . 101.1(2) ?
    O1 Cu1 N2 . . 81.5(2) ?
    N3 Cu1 N2 . . 168.8(2) ?
    C6 C1 C2 . . 120.4(8) ?
    C6 C1 C7 . . 129.7(8) ?
    C2 C1 C7 . . 109.8(7) ?
    C3 C2 C1 . . 120.3(7) ?
    C3 C2 C13 . . 132.9(7) ?
    C1 C2 C13 . . 106.8(7) ?
    C2 C3 C4 . . 118.4(8) ?
    C2 C3 H3 . . 120.8 ?
    C4 C3 H3 . . 120.8 ?
    C5 C4 C3 . . 121.7(9) ?
    C5 C4 H4 . . 119.2 ?
    C3 C4 H4 . . 119.2 ?
    C4 C5 C6 . . 119.9(8) ?
    C4 C5 H5 . . 120.0 ?
    C6 C5 H5 . . 120.0 ?
    C1 C6 C5 . . 119.3(8) ?
    C1 C6 H6 . . 120.3 ?
    C5 C6 H6 . . 120.3 ?
    C8 C7 C12 . . 120.8(8) ?
    C8 C7 C1 . . 131.1(8) ?
    C12 C7 C1 . . 108.1(7) ?
    C7 C8 C9 . . 119.5(8) ?
    C7 C8 H8 . . 120.2 ?
    C9 C8 H8 . . 120.2 ?
    C8 C9 C10 . . 119.7(8) ?
    C8 C9 H9 . . 120.2 ?
    C10 C9 H9 . . 120.2 ?
    C11 C10 C9 . . 120.4(9) ?
    C11 C10 H10 . . 119.8 ?
    C9 C10 H10 . . 119.8 ?
    C12 C11 C10 . . 119.6(8) ?
    C12 C11 H11 . . 120.2 ?
    C10 C11 H11 . . 120.2 ?
    C11 C12 C7 . . 119.8(7) ?
    C11 C12 C13 . . 132.0(7) ?
    C7 C12 C13 . . 108.2(7) ?
    N2 C13 C12 . . 125.6(7) ?
    N2 C13 C2 . . 127.6(7) ?
    C12 C13 C2 . . 106.8(7) ?
    N1 C14 O1 . . 125.6(7) ?
    N1 C14 C15 . . 118.8(7) ?
    O1 C14 C15 . . 115.5(7) ?
    C16 C15 C20 . . 118.7(7) ?
    C16 C15 C14 . . 120.5(8) ?
    C20 C15 C14 . . 120.7(7) ?
    C15 C16 C17 . . 120.5(9) ?
    C15 C16 H16 . . 119.8 ?
    C17 C16 H16 . . 119.8 ?
    C18 C17 C16 . . 120.3(9) ?
    C18 C17 H17 . . 119.8 ?
    C16 C17 H17 . . 119.8 ?
    C17 C18 C19 . . 120.2(9) ?
    C17 C18 H18 . . 119.9 ?
    C19 C18 H18 . . 119.9 ?
    C18 C19 C20 . . 119.5(9) ?
    C18 C19 H19 . . 120.2 ?
    C20 C19 H19 . . 120.2 ?
    C15 C20 C19 . . 120.6(8) ?
    C15 C20 H20 . . 119.7 ?
    C19 C20 H20 . . 119.7 ?
    C26 C21 C22 . . 121.3(8) ?
    C26 C21 C27 . . 129.4(7) ?
    C22 C21 C27 . . 109.1(7) ?
    C23 C22 C21 . . 119.3(7) ?
    C23 C22 C33 . . 133.4(7) ?
    C21 C22 C33 . . 107.2(7) ?
    C24 C23 C22 . . 119.3(8) ?
    C24 C23 H23 . . 120.4 ?
    C22 C23 H23 . . 120.4 ?
    C23 C24 C25 . . 121.9(8) ?
    C23 C24 H24 . . 119.0 ?
    C25 C24 H24 . . 119.0 ?
    C24 C25 C26 . . 119.3(8) ?
    C24 C25 H25 . . 120.3 ?
    C26 C25 H25 . . 120.3 ?
    C21 C26 C25 . . 118.9(8) ?
    C21 C26 H26 . . 120.5 ?
    C25 C26 H26 . . 120.5 ?
    C28 C27 C32 . . 120.1(8) ?
    C28 C27 C21 . . 130.4(8) ?
    C32 C27 C21 . . 109.5(7) ?
    C27 C28 C29 . . 119.5(8) ?
    C27 C28 H28 . . 120.2 ?
    C29 C28 H28 . . 120.2 ?
    C28 C29 C30 . . 120.3(8) ?
    C28 C29 H29 . . 119.8 ?
    C30 C29 H29 . . 119.8 ?
    C29 C30 C31 . . 121.4(8) ?
    C29 C30 H30 . . 119.3 ?
    C31 C30 H30 . . 119.3 ?
    C32 C31 C30 . . 117.8(8) ?
    C32 C31 H31 . . 121.1 ?
    C30 C31 H31 . . 121.1 ?
    C31 C32 C27 . . 120.9(7) ?
    C31 C32 C33 . . 133.1(7) ?
    C27 C32 C33 . . 105.9(7) ?
    N3 C33 C22 . . 123.7(7) ?
    N3 C33 C32 . . 128.1(7) ?
    C22 C33 C32 . . 108.1(6) ?
    N4 C34 O2 . . 124.3(7) ?
    N4 C34 C35 . . 118.8(7) ?
    O2 C34 C35 . . 116.8(7) ?
    C36 C35 C40B . . 116.9(10) ?
    C36 C35 C40A . . 118.8(8) ?
    C40B C35 C40A . . 29.0(12) ?
    C36 C35 C34 . . 122.4(7) ?
    C40B C35 C34 . . 119.1(10) ?
    C40A C35 C34 . . 116.4(8) ?
    C37 C36 C35 . . 120.3(7) ?
    C37 C36 H36 . . 119.8 ?
    C35 C36 H36 . . 119.8 ?
    C36 C37 C38B . . 121.6(9) ?
    C36 C37 C38A . . 119.3(8) ?
    C38B C37 C38A . . 27.0(13) ?
    C36 C37 H37A . . 120.5 ?
    C38B C37 H37A . . 110.9 ?
    C38A C37 H37A . . 120.2 ?
    C36 C37 H37B . . 119.1 ?
    C38B C37 H37B . . 119.2 ?
    C38A C37 H37B . . 116.0 ?
    H37A C37 H37B . . 24.4 ?
    C39A C38A C37 . . 120.4(9) ?
    C39A C38A H38A . . 119.8 ?
    C37 C38A H38A . . 119.8 ?
    C38A C39A C40A . . 119.0(10) ?
    C38A C39A H39A . . 120.5 ?
    C40A C39A H39A . . 120.5 ?
    C39A C40A C35 . . 120.1(10) ?
    C39A C40A H40A . . 120.0 ?
    C35 C40A H40A . . 120.0 ?
    C37 C38B C39B . . 116.5(11) ?
    C37 C38B H38B . . 121.8 ?
    C39B C38B H38B . . 121.8 ?
    C40B C39B C38B . . 120.3(12) ?
    C40B C39B H39B . . 119.9 ?
    C38B C39B H39B . . 119.9 ?
    C14 N1 N2 . . 109.4(6) ?
    C13 N2 N1 . . 115.0(6) ?
    C13 N2 Cu1 . . 133.1(5) ?
    N1 N2 Cu1 . . 111.6(4) ?
    C33 N3 N4 . . 114.4(6) ?
    C33 N3 Cu1 . . 135.0(5) ?
    N4 N3 Cu1 . . 110.5(4) ?
    C34 N4 N3 . . 110.5(6) ?
    C14 O1 Cu1 . . 109.5(4) ?
    C34 O2 Cu1 . . 111.1(5) ?
loop_
    _geom_torsion_atom_site_label_1
    _geom_torsion_atom_site_label_2
    _geom_torsion_atom_site_label_3
    _geom_torsion_atom_site_label_4
    _geom_torsion_site_symmetry_1
    _geom_torsion_site_symmetry_2
    _geom_torsion_site_symmetry_3
    _geom_torsion_site_symmetry_4
    _geom_torsion
    _geom_torsion_publ_flag
    C6 C1 C2 C3 . . . . -1.3(12) ?
    C7 C1 C2 C3 . . . . -179.6(7) ?
    C6 C1 C2 C13 . . . . 179.7(7) ?
    C7 C1 C2 C13 . . . . 1.4(9) ?
    C1 C2 C3 C4 . . . . 0.4(12) ?
    C13 C2 C3 C4 . . . . 179.2(8) ?
    C2 C3 C4 C5 . . . . 0.2(14) ?
    C3 C4 C5 C6 . . . . 0.0(15) ?
    C2 C1 C6 C5 . . . . 1.5(13) ?
    C7 C1 C6 C5 . . . . 179.4(8) ?
    C4 C5 C6 C1 . . . . -0.8(14) ?
    C6 C1 C7 C8 . . . . 4.4(15) ?
    C2 C1 C7 C8 . . . . -177.6(8) ?
    C6 C1 C7 C12 . . . . -176.1(8) ?
    C2 C1 C7 C12 . . . . 2.0(9) ?
    C12 C7 C8 C9 . . . . 2.0(12) ?
    C1 C7 C8 C9 . . . . -178.5(8) ?
    C7 C8 C9 C10 . . . . 1.7(13) ?
    C8 C9 C10 C11 . . . . -2.8(13) ?
    C9 C10 C11 C12 . . . . 0.1(13) ?
    C10 C11 C12 C7 . . . . 3.6(12) ?
    C10 C11 C12 C13 . . . . -176.1(8) ?
    C8 C7 C12 C11 . . . . -4.7(12) ?
    C1 C7 C12 C11 . . . . 175.7(7) ?
    C8 C7 C12 C13 . . . . 175.1(7) ?
    C1 C7 C12 C13 . . . . -4.5(9) ?
    C11 C12 C13 N2 . . . . 6.7(14) ?
    C7 C12 C13 N2 . . . . -173.1(7) ?
    C11 C12 C13 C2 . . . . -174.9(8) ?
    C7 C12 C13 C2 . . . . 5.3(9) ?
    C3 C2 C13 N2 . . . . -4.6(14) ?
    C1 C2 C13 N2 . . . . 174.3(8) ?
    C3 C2 C13 C12 . . . . 177.1(9) ?
    C1 C2 C13 C12 . . . . -4.1(8) ?
    N1 C14 C15 C16 . . . . 176.4(8) ?
    O1 C14 C15 C16 . . . . -6.7(11) ?
    N1 C14 C15 C20 . . . . -1.0(12) ?
    O1 C14 C15 C20 . . . . 175.8(8) ?
    C20 C15 C16 C17 . . . . -2.2(14) ?
    C14 C15 C16 C17 . . . . -179.7(9) ?
    C15 C16 C17 C18 . . . . -0.1(16) ?
    C16 C17 C18 C19 . . . . 0.4(17) ?
    C17 C18 C19 C20 . . . . 1.6(17) ?
    C16 C15 C20 C19 . . . . 4.3(15) ?
    C14 C15 C20 C19 . . . . -178.2(9) ?
    C18 C19 C20 C15 . . . . -4.0(17) ?
    C26 C21 C22 C23 . . . . 0.0(11) ?
    C27 C21 C22 C23 . . . . 175.8(7) ?
    C26 C21 C22 C33 . . . . -175.5(7) ?
    C27 C21 C22 C33 . . . . 0.3(8) ?
    C21 C22 C23 C24 . . . . 0.1(12) ?
    C33 C22 C23 C24 . . . . 174.3(8) ?
    C22 C23 C24 C25 . . . . -1.1(13) ?
    C23 C24 C25 C26 . . . . 1.7(14) ?
    C22 C21 C26 C25 . . . . 0.6(12) ?
    C27 C21 C26 C25 . . . . -174.2(8) ?
    C24 C25 C26 C21 . . . . -1.5(13) ?
    C26 C21 C27 C28 . . . . -6.3(14) ?
    C22 C21 C27 C28 . . . . 178.4(8) ?
    C26 C21 C27 C32 . . . . 172.6(8) ?
    C22 C21 C27 C32 . . . . -2.8(9) ?
    C32 C27 C28 C29 . . . . -0.7(12) ?
    C21 C27 C28 C29 . . . . 178.0(8) ?
    C27 C28 C29 C30 . . . . -0.4(14) ?
    C28 C29 C30 C31 . . . . 1.7(14) ?
    C29 C30 C31 C32 . . . . -1.8(13) ?
    C30 C31 C32 C27 . . . . 0.7(11) ?
    C30 C31 C32 C33 . . . . 177.6(8) ?
    C28 C27 C32 C31 . . . . 0.6(11) ?
    C21 C27 C32 C31 . . . . -178.4(7) ?
    C28 C27 C32 C33 . . . . -177.1(7) ?
    C21 C27 C32 C33 . . . . 4.0(8) ?
    C23 C22 C33 N3 . . . . 4.2(14) ?
    C21 C22 C33 N3 . . . . 178.9(7) ?
    C23 C22 C33 C32 . . . . -172.5(8) ?
    C21 C22 C33 C32 . . . . 2.2(8) ?
    C31 C32 C33 N3 . . . . 2.4(14) ?
    C27 C32 C33 N3 . . . . 179.6(7) ?
    C31 C32 C33 C22 . . . . 179.0(8) ?
    C27 C32 C33 C22 . . . . -3.8(8) ?
    C39B C40B C35 C36 . . . . 13(3) ?
    C39B C40B C35 C40A . . . . -89(3) ?
    C39B C40B C35 C34 . . . . 178.4(19) ?
    N4 C34 C35 C36 . . . . -18.0(12) ?
    O2 C34 C35 C36 . . . . 162.9(7) ?
    N4 C34 C35 C40B . . . . 177.0(15) ?
    O2 C34 C35 C40B . . . . -2.1(17) ?
    N4 C34 C35 C40A . . . . 144.2(10) ?
    O2 C34 C35 C40A . . . . -34.8(12) ?
    C40B C35 C36 C37 . . . . -15.4(15) ?
    C40A C35 C36 C37 . . . . 17.5(12) ?
    C34 C35 C36 C37 . . . . 179.3(8) ?
    C35 C36 C37 C38B . . . . 17.6(16) ?
    C35 C36 C37 C38A . . . . -13.7(10) ?
    C36 C37 C38A C39A . . . . 2.5(15) ?
    C38B C37 C38A C39A . . . . -100(3) ?
    C37 C38A C39A C40A . . . . 5(2) ?
    C38A C39A C40A C35 . . . . -1(2) ?
    C36 C35 C40A C39A . . . . -10.2(18) ?
    C40B C35 C40A C39A . . . . 84(2) ?
    C34 C35 C40A C39A . . . . -173.1(12) ?
    C36 C37 C38B C39B . . . . -16(3) ?
    C38A C37 C38B C39B . . . . 78(3) ?
    C35 C40B C39B C38B . . . . -12(4) ?
    C37 C38B C39B C40B . . . . 12(4) ?
    O1 C14 N1 N2 . . . . 3.4(10) ?
    C15 C14 N1 N2 . . . . 179.9(6) ?
    C12 C13 N2 N1 . . . . -176.6(7) ?
    C2 C13 N2 N1 . . . . 5.4(11) ?
    C12 C13 N2 Cu1 . . . . 11.1(12) ?
    C2 C13 N2 Cu1 . . . . -167.0(6) ?
    C14 N1 N2 C13 . . . . 173.0(6) ?
    C14 N1 N2 Cu1 . . . . -13.0(7) ?
    O2 Cu1 N2 C13 . . . . 34.6(7) ?
    O1 Cu1 N2 C13 . . . . -173.3(7) ?
    N3 Cu1 N2 C13 . . . . -69.7(15) ?
    O2 Cu1 N2 N1 . . . . -137.9(5) ?
    O1 Cu1 N2 N1 . . . . 14.2(5) ?
    N3 Cu1 N2 N1 . . . . 117.7(12) ?
    C22 C33 N3 N4 . . . . -169.9(6) ?
    C32 C33 N3 N4 . . . . 6.2(11) ?
    C22 C33 N3 Cu1 . . . . 14.2(12) ?
    C32 C33 N3 Cu1 . . . . -169.7(5) ?
    O2 Cu1 N3 C33 . . . . -172.5(7) ?
    O1 Cu1 N3 C33 . . . . 35.4(7) ?
    N2 Cu1 N3 C33 . . . . -66.2(15) ?
    O2 Cu1 N3 N4 . . . . 11.5(4) ?
    O1 Cu1 N3 N4 . . . . -140.6(4) ?
    N2 Cu1 N3 N4 . . . . 117.7(12) ?
    O2 C34 N4 N3 . . . . 3.7(11) ?
    C35 C34 N4 N3 . . . . -175.3(6) ?
    C33 N3 N4 C34 . . . . 172.0(7) ?
    Cu1 N3 N4 C34 . . . . -11.1(7) ?
    N1 C14 O1 Cu1 . . . . 8.5(9) ?
    C15 C14 O1 Cu1 . . . . -168.1(5) ?
    O2 Cu1 O1 C14 . . . . 86.0(6) ?
    N3 Cu1 O1 C14 . . . . 179.5(5) ?
    N2 Cu1 O1 C14 . . . . -11.6(5) ?
    N4 C34 O2 Cu1 . . . . 6.2(10) ?
    C35 C34 O2 Cu1 . . . . -174.8(6) ?
    O1 Cu1 O2 C34 . . . . 88.7(7) ?
    N3 Cu1 O2 C34 . . . . -9.5(5) ?
    N2 Cu1 O2 C34 . . . . -178.5(5) ?
loop_
    _geom_hbond_atom_site_label_D
    _geom_hbond_atom_site_label_H
    _geom_hbond_atom_site_label_A
    _geom_hbond_site_symmetry_A
    _geom_hbond_distance_DH
    _geom_hbond_distance_HA
    _geom_hbond_distance_DA
    _geom_hbond_angle_DHA
    _geom_hbond_publ_flag
    C3 H3 N1 . 0.93 2.37 2.888(10) 115 yes
    C11 H11 O2 . 0.93 2.40 2.918(10) 115 yes
    C23 H23 O1 . 0.93 2.39 3.007(10) 124 yes
    C31 H31 N4 . 0.93 2.38 2.898(9) 115 yes
