# Supplementary material for: Bis[N′-(9H-fluoren-9-yl­idene)benzohydrazidato-κ2 N′,O]copper(II)
Source: Acta Crystallogr Sect E Struct Rep Online. 2011 Oct 5;67(Pt 11):m1484–5. doi: 10.1107/S1600536811038931 (PMC3246919; doi:10.1107/S1600536811038931)
Supplement: Supplementary file 2 [file e-67-m1484-Isup2.hkl]

# 
# h,k,l, Fc-squared, Fo-squared, sigma(Fo-squared) and status flag 
# 
data_I
_shelx_title ' 061114g in P2(1)/c' 
_shelx_refln_list_code          4 
_shelx_F_calc_maximum      336.83 
_exptl_crystal_F_000      1356.00 
_reflns_d_resolution_high  0.8378 
 
loop_ 
 _symmetry_equiv_pos_as_xyz 
 'x, y, z' 
 '-x, y+1/2, -z+1/2' 
 '-x, -y, -z' 
 'x, -y-1/2, z-1/2' 
 
_cell_length_a    14.4370 
_cell_length_b    25.8822 
_cell_length_c     8.1047 
_cell_angle_alpha  90.000 
_cell_angle_beta   98.205 
_cell_angle_gamma  90.000 
 
_shelx_F_squared_multiplier     1.000 
 
loop_ 
 _refln_index_h 
 _refln_index_k 
 _refln_index_l 
 _refln_F_squared_calc 
 _refln_F_squared_meas 
 _refln_F_squared_sigma 
 _refln_observed_status 
   1   0   0     2842.32     2631.55    152.63 o 
   2   0   0      149.04      181.16     36.77 o 
   3   0   0    12921.48    11557.59    523.19 o 
   4   0   0      635.10      763.60    112.74 o 
   5   0   0    12008.74    10832.16    496.38 o 
   6   0   0        0.01      455.87    130.41 o 
   7   0   0     5045.74     5271.66    258.27 o 
   8   0   0       19.98       56.19    141.53 o 
   9   0   0     4751.45     4778.18    441.13 o 
  10   0   0     3581.81     3997.71    283.67 o 
  11   0   0        0.63      -90.67    124.92 o 
  12   0   0     2122.18     2589.14    402.91 o 
  13   0   0       66.77      202.51    136.46 o 
  14   0   0      357.04      358.61    246.59 o 
  15   0   0      549.16      563.15    397.24 o 
  16   0   0      110.46       23.14    108.97 o 
  17   0   0      195.31      160.78    222.35 o 
   1   1   0    11748.77    12140.09    617.62 o 
   2   1   0     1665.61     1578.88     62.49 o 
   3   1   0     6653.74     6065.45    220.45 o 
   4   1   0       17.89        2.70     34.73 o 
   5   1   0      232.58      427.34     79.96 o 
   6   1   0     1665.28     1574.48    106.29 o 
   7   1   0     1954.70     2530.70    275.32 o 
   8   1   0     3715.51     3917.43    161.87 o 
   9   1   0      127.37      163.18     48.86 o 
  10   1   0      778.84     1099.17    120.51 o 
  11   1   0       45.82      202.00    175.34 o 
  12   1   0      386.05      373.94    102.38 o 
  13   1   0      623.40      700.31    115.87 o 
  14   1   0       65.89        1.20     80.97 o 
  15   1   0       43.17      163.22    140.56 o 
  16   1   0       50.44       -2.82     76.04 o 
  17   1   0        2.24       40.63     72.52 o 
   0   2   0    30894.72    30489.57   2248.69 o 
   1   2   0    12087.46    14234.21   1225.25 o 
   2   2   0      187.75      215.77     24.42 o 
   3   2   0      732.51      877.48     53.21 o 
   4   2   0      783.83     1021.21    105.59 o 
   5   2   0      367.18      425.41     46.69 o 
   6   2   0     1813.22     2261.59    242.84 o 
   7   2   0      372.24      400.25     84.66 o 
   8   2   0      177.10      277.95     50.92 o 
   9   2   0      274.57      236.32     85.83 o 
  10   2   0     2144.30     2728.88    157.84 o 
  11   2   0        8.86      -50.33     77.00 o 
  12   2   0      714.40     1293.38    139.69 o 
  13   2   0      387.63      438.30    128.75 o 
  14   2   0      861.11      730.65    230.62 o 
  15   2   0      105.89       39.18     74.41 o 
  16   2   0       68.03       59.54     75.21 o 
  17   2   0      262.43      116.74    108.67 o 
   1   3   0     4157.59     4527.83    302.01 o 
   2   3   0     6312.15     6296.06    219.74 o 
   3   3   0     2431.15     2447.04     87.17 o 
   4   3   0     3276.09     2818.10    100.88 o 
   5   3   0      162.05      177.35     39.62 o 
   6   3   0    11772.44    11401.92    413.92 o 
   7   3   0     3311.12     3409.57    142.69 o 
   8   3   0      686.30      760.06     71.08 o 
   9   3   0     1527.96     1747.32    147.17 o 
  10   3   0       23.15       99.57     74.03 o 
  11   3   0     3361.29     3712.48    195.82 o 
  12   3   0       98.59      272.48     93.78 o 
  13   3   0       15.01      -37.11     84.10 o 
  14   3   0      255.67      207.46     87.34 o 
  15   3   0      422.24      281.33    169.65 o 
  16   3   0      312.41      101.39     87.26 o 
   0   4   0     1554.96     1434.40     86.40 o 
   1   4   0     4271.26     4456.23    173.53 o 
   2   4   0      543.92      621.02     58.64 o 
   3   4   0     1031.36     1090.70     46.94 o 
   4   4   0      617.41      905.69     77.95 o 
   5   4   0       27.16       10.31     24.48 o 
   6   4   0      883.38     1036.12     93.82 o 
   7   4   0      289.84      393.42     91.89 o 
   8   4   0       86.27       -0.23     28.21 o 
   9   4   0     1114.06     1361.94     98.62 o 
  10   4   0      212.43      271.49     62.30 o 
  11   4   0      161.48       91.12     79.93 o 
  12   4   0      511.60      605.33    111.44 o 
  13   4   0        2.37      -96.79     80.31 o 
  14   4   0      237.56      278.98     95.11 o 
  15   4   0       30.60       46.78     86.74 o 
  16   4   0        0.06      -14.28     75.19 o 
   1   5   0    16659.01    16242.98    614.34 o 
   2   5   0     3645.87     3389.26    137.31 o 
   3   5   0     1783.20     1677.69     70.22 o 
   4   5   0     9089.70     8415.57    275.94 o 
   5   5   0      938.74     1051.57     67.58 o 
   6   5   0    10332.20    10218.27    336.14 o 
   7   5   0     4024.74     4229.33    151.90 o 
   8   5   0     1863.17     1953.62    164.10 o 
   9   5   0      819.15      976.15     88.09 o 
  10   5   0     1001.63      947.08     89.67 o 
  11   5   0     3931.86     3743.93    197.33 o 
  12   5   0     1248.10     1397.35    143.14 o 
  13   5   0      103.83      121.05     85.30 o 
  14   5   0       41.21      -19.27     83.68 o 
  15   5   0       45.22       33.37     88.29 o 
  16   5   0      429.39      148.36    167.52 o 
   0   6   0    22373.08    21631.36   1155.22 o 
   1   6   0     1525.75     1399.44     66.74 o 
   2   6   0     1977.50     1759.63     70.64 o 
   3   6   0     2140.44     2160.81     87.11 o 
   4   6   0        3.19       -4.20     25.22 o 
   5   6   0     8562.07     8320.43    298.41 o 
   6   6   0      358.23      514.81     58.10 o 
   7   6   0     2494.19     2245.23     91.77 o 
   8   6   0      541.68      493.78     50.28 o 
   9   6   0     1222.10     1489.65    105.81 o 
  10   6   0     1326.36     1555.63    112.88 o 
  11   6   0       38.61       69.34     77.98 o 
  12   6   0      135.53      148.10     90.60 o 
  13   6   0        5.01      -84.41     78.54 o 
  14   6   0       12.40       -4.47     82.94 o 
  15   6   0      505.12      181.94    165.12 o 
  16   6   0       67.29       -2.26    149.88 o 
   1   7   0     1167.46     1096.98     93.75 o 
   2   7   0       15.09       36.87     48.90 o 
   3   7   0        1.01      -23.53     37.93 o 
   4   7   0      430.85      443.24     42.04 o 
   5   7   0     2908.64     2700.14    109.68 o 
   6   7   0        8.30      -23.36     31.43 o 
   7   7   0       72.12       61.62     35.96 o 
   8   7   0     1312.27     1769.09    113.17 o 
   9   7   0      211.41      225.13     63.21 o 
  10   7   0       19.73        0.90     58.79 o 
  11   7   0      586.79      493.56    102.42 o 
  12   7   0       98.44       73.40     83.93 o 
  13   7   0      186.91      184.26     93.06 o 
  14   7   0      235.90      231.45    141.27 o 
  15   7   0       34.85     -151.20    113.56 o 
  16   7   0       53.31       32.28    166.05 o 
   0   8   0      781.39      931.30     84.70 o 
   1   8   0      520.17      646.63     50.33 o 
   2   8   0     9743.21     8566.16    333.12 o 
   3   8   0      135.34      227.32     35.08 o 
   4   8   0     6233.86     6414.12    232.90 o 
   5   8   0    31519.87    31274.06   1078.36 o 
   6   8   0      178.50      263.08     42.63 o 
   7   8   0      947.30     1117.87     82.39 o 
   8   8   0     1797.83     1763.67    209.04 o 
   9   8   0     1622.10     1838.37    169.77 o 
  10   8   0     4250.12     4126.98    199.74 o 
  11   8   0       34.97       59.57     89.86 o 
  12   8   0      239.41      305.59    108.13 o 
  13   8   0      406.61      361.34    154.94 o 
  14   8   0       53.88      -30.36    132.49 o 
  15   8   0      359.69      174.74    129.52 o 
  16   8   0       74.58      -74.95    112.52 o 
   1   9   0     2697.98     2387.93    106.27 o 
   2   9   0      358.49      347.38     39.97 o 
   3   9   0     1979.30     1758.76     84.28 o 
   4   9   0     4380.68     4463.11    168.41 o 
   5   9   0     2547.66     2485.63    105.39 o 
   6   9   0      368.83      315.98     46.23 o 
   7   9   0     2419.86     2372.61    106.24 o 
   8   9   0      325.31      402.34     55.38 o 
   9   9   0      180.31      124.41     68.04 o 
  10   9   0     1442.30     1795.06    136.69 o 
  11   9   0      372.45      433.31     93.74 o 
  12   9   0      979.87     1181.92    194.84 o 
  13   9   0       10.11     -166.50    117.99 o 
  14   9   0      262.42      188.05    145.70 o 
  15   9   0       18.93      -68.10    124.30 o 
  16   9   0       20.24       17.43    126.06 o 
   0  10   0      302.77      441.67     65.78 o 
   1  10   0      110.93      157.39     34.67 o 
   2  10   0      171.34      175.78     35.21 o 
   3  10   0     2033.82     1840.27     78.80 o 
   4  10   0      185.10      164.99     37.77 o 
   5  10   0     9462.38     9471.39    340.74 o 
   6  10   0       26.51       22.65     37.07 o 
   7  10   0     1645.25     1696.89    152.09 o 
   8  10   0       40.47       -2.82     55.47 o 
   9  10   0      432.93      491.42     82.77 o 
  10  10   0      687.76      699.89    108.59 o 
  11  10   0      131.26       41.42     86.62 o 
  12  10   0      891.34     1111.42    242.16 o 
  13  10   0       48.04      -53.77    167.92 o 
  14  10   0       55.85       12.83    134.45 o 
  15  10   0      124.30       -1.43    124.53 o 
  16  10   0       40.42       37.24    181.71 o 
   1  11   0     1535.51     1251.97     89.03 o 
   2  11   0      556.54      596.81     55.11 o 
   3  11   0     3847.44     3333.73    128.66 o 
   4  11   0    16023.92    16184.59    566.97 o 
   5  11   0      162.11      127.15     39.81 o 
   6  11   0     6298.31     6007.97    225.81 o 
   7  11   0      266.67      281.50     51.45 o 
   8  11   0      368.67      285.10     67.62 o 
   9  11   0     1322.44     1666.60    128.03 o 
  10  11   0     1463.01     1785.96    168.52 o 
  11  11   0      305.13      579.98    203.24 o 
  12  11   0        0.08       26.43    116.17 o 
  13  11   0     1399.00     1059.10    201.99 o 
  14  11   0        4.25      -36.05    132.33 o 
  15  11   0      114.24      -29.87    136.75 o 
   0  12   0       34.04      -65.93     43.95 o 
   1  12   0     4149.65     4433.17    185.70 o 
   2  12   0        0.48      -25.13     33.46 o 
   3  12   0      690.21      830.80     59.67 o 
   4  12   0     1328.86     1422.61    134.45 o 
   5  12   0       34.69       29.67     37.42 o 
   6  12   0       43.08      -11.53     38.91 o 
   7  12   0      836.81      827.99     72.59 o 
   8  12   0      304.89      140.21     63.80 o 
   9  12   0     1045.88     1038.11    125.99 o 
  10  12   0      436.81      456.98    104.95 o 
  11  12   0      394.46      363.47    107.41 o 
  12  12   0       41.24      -67.51    121.44 o 
  13  12   0        0.01     -136.68    126.02 o 
  14  12   0        8.67     -129.50    124.13 o 
  15  12   0       75.33      -82.15    137.32 o 
   1  13   0     1979.97     1831.18     92.42 o 
   2  13   0        6.09      -38.25     32.41 o 
   3  13   0     1501.09     1667.55    131.26 o 
   4  13   0     8243.32     7625.16    307.70 o 
   5  13   0     1036.85     1256.25     82.55 o 
   6  13   0     4191.22     4095.86    164.66 o 
   7  13   0       10.04      -62.36     41.57 o 
   8  13   0      944.07      873.95    113.81 o 
   9  13   0     1975.93     2189.75    168.44 o 
  10  13   0      426.12      450.60    107.29 o 
  11  13   0      342.48      487.14    111.79 o 
  12  13   0      100.01      -23.61    127.29 o 
  13  13   0      350.29      310.16    148.49 o 
  14  13   0       67.83       49.72    140.42 o 
  15  13   0      144.06     -202.43    202.28 o 
   0  14   0     1065.93     1170.52    117.27 o 
   1  14   0        4.80       17.42     36.97 o 
   2  14   0     2668.79     2306.26    111.52 o 
   3  14   0       67.68      183.04     84.35 o 
   4  14   0     1521.19     1437.71    123.66 o 
   5  14   0     2802.82     2533.66    111.69 o 
   6  14   0       36.89      -33.65     40.24 o 
   7  14   0      926.57      963.80     93.38 o 
   8  14   0      158.93      114.07     77.75 o 
   9  14   0      207.73      199.10     88.63 o 
  10  14   0      901.92     1160.37    149.88 o 
  11  14   0      233.69      161.53     98.20 o 
  12  14   0      331.74      603.63    171.72 o 
  13  14   0       35.82     -127.47    129.89 o 
  14  14   0      226.49       63.88    146.89 o 
  15  14   0      227.42      -87.62    167.75 o 
   1  15   0       82.48       81.31     42.23 o 
   2  15   0     1717.46     1620.67     92.07 o 
   3  15   0       22.91      -33.01     38.84 o 
   4  15   0       30.80      -47.57     39.14 o 
   5  15   0      561.17      683.37     64.76 o 
   6  15   0      321.13      268.66     67.25 o 
   7  15   0      159.22       96.72     60.09 o 
   8  15   0        7.14      -79.22     70.61 o 
   9  15   0      764.71      732.80    117.11 o 
  10  15   0        6.78       -6.44     82.75 o 
  11  15   0        1.52      -54.09     83.15 o 
  12  15   0       22.68       25.26    126.25 o 
  13  15   0        1.66     -169.19    117.74 o 
  14  15   0        7.09     -113.02    138.15 o 
   0  16   0     2726.92     2606.01    176.99 o 
   1  16   0      207.45      177.38     50.06 o 
   2  16   0     2266.81     2358.16    117.23 o 
   3  16   0      546.79      676.13     66.44 o 
   4  16   0     1031.70     1092.19     82.33 o 
   5  16   0     2617.18     2382.23    126.69 o 
   6  16   0       43.66      -17.08     56.66 o 
   7  16   0       82.35       55.81     60.83 o 
   8  16   0       26.68      -36.07     72.71 o 
   9  16   0       54.22      -34.44     75.59 o 
  10  16   0     2435.50     2768.17    216.55 o 
  11  16   0      210.42      130.16     95.82 o 
  12  16   0     1155.50     1331.23    164.14 o 
  13  16   0       65.01      131.53    142.22 o 
  14  16   0      576.57      543.05    176.84 o 
   1  17   0      411.63      552.98     69.12 o 
   2  17   0      675.35      870.85     79.94 o 
   3  17   0     2920.87     2634.17    155.39 o 
   4  17   0     1108.51     1257.78    122.98 o 
   5  17   0      348.57      465.52     75.16 o 
   6  17   0      640.96      533.51     80.52 o 
   7  17   0      181.35      110.40     67.44 o 
   8  17   0       96.34        4.99     81.93 o 
   9  17   0       46.75     -110.12     73.41 o 
  10  17   0       85.24       89.11     86.03 o 
  11  17   0      459.74      306.68    109.55 o 
  12  17   0       47.71      -56.12     91.92 o 
  13  17   0      470.65      383.09    164.81 o 
  14  17   0        5.81     -141.94    130.92 o 
   0  18   0     2727.06     2619.08    185.39 o 
   1  18   0       31.09       -6.40     48.54 o 
   2  18   0     1695.90     1790.11    164.80 o 
   3  18   0     1859.73     2128.96    178.23 o 
   4  18   0      210.49      139.43     73.02 o 
   5  18   0      244.38      163.74     68.47 o 
   6  18   0        0.01      -44.14     59.26 o 
   7  18   0       30.40      -15.17     73.52 o 
   8  18   0      648.28      644.83    112.87 o 
   9  18   0      115.60       -3.03     85.66 o 
  10  18   0        3.02      -69.27     83.56 o 
  11  18   0        0.09     -103.60     85.89 o 
  12  18   0      329.12      329.43    118.19 o 
  13  18   0       16.23      -29.64    146.56 o 
   1  19   0     2812.59     2681.70    134.96 o 
   2  19   0      499.86      535.78     90.05 o 
   3  19   0      927.65      938.00    110.28 o 
   4  19   0     2264.83     2006.77    225.86 o 
   5  19   0      342.66      295.67     70.39 o 
   6  19   0      512.80      571.61     88.27 o 
   7  19   0      127.13      111.43     80.38 o 
   8  19   0      711.04      757.84    119.82 o 
   9  19   0       10.53     -113.08     75.39 o 
  10  19   0      373.75      280.22    107.97 o 
  11  19   0     1117.97     1106.87    185.25 o 
  12  19   0        0.40      -58.53    132.84 o 
  13  19   0      226.52      268.42    193.87 o 
   0  20   0      789.79      827.45    121.57 o 
   1  20   0      124.24      255.00     76.90 o 
   2  20   0       76.21       95.25     74.64 o 
   3  20   0       14.12       78.09     84.21 o 
   4  20   0      762.42      769.09    108.68 o 
   5  20   0      366.07      326.39     91.76 o 
   6  20   0      842.40      709.59     95.84 o 
   7  20   0        0.84       -5.41     76.88 o 
   8  20   0       33.88      -23.42     96.17 o 
   9  20   0      223.79      131.22    122.66 o 
  10  20   0      195.69       23.55    115.03 o 
  11  20   0       16.60       10.67    118.65 o 
  12  20   0       10.93       84.18    227.46 o 
  13  20   0        4.59      244.77    199.92 o 
   1  21   0     1177.64     1619.85    222.76 o 
   2  21   0      524.36      611.27    108.05 o 
   3  21   0      143.66       56.95     78.27 o 
   4  21   0      111.03      -37.43     76.10 o 
   5  21   0      121.55       91.92     80.00 o 
   6  21   0     1091.21     1136.06    129.30 o 
   7  21   0      148.91      161.84    110.23 o 
   8  21   0       26.92       52.98    200.74 o 
   9  21   0      132.29       15.32    107.45 o 
  10  21   0       52.27      -70.83    105.12 o 
  11  21   0      346.57      348.92    135.10 o 
  12  21   0        0.14       51.35    123.47 o 
   0  22   0     1081.55     1181.25    237.97 o 
   1  22   0       45.59      -13.57     99.93 o 
   2  22   0       50.58       36.53     79.08 o 
   3  22   0      983.46     1218.71    138.16 o 
   4  22   0        4.25      -45.38     71.35 o 
   5  22   0      858.07     1076.63    129.31 o 
   6  22   0       23.55       17.94     86.26 o 
   7  22   0      407.05      462.55    182.71 o 
   8  22   0       14.66     -144.10     96.07 o 
   9  22   0      190.00      253.31    169.45 o 
  10  22   0      410.48      761.56    185.23 o 
  11  22   0        8.85       24.15    131.74 o 
   1  23   0     1312.45     1369.24    182.11 o 
   2  23   0      221.67      247.43    120.19 o 
   3  23   0      477.10      597.89    106.52 o 
   4  23   0      264.20      171.85     91.01 o 
   5  23   0      161.21       54.28     82.98 o 
   6  23   0        3.67      -49.23     92.68 o 
   7  23   0       84.94       -6.43    102.67 o 
   8  23   0      177.60      167.42    126.17 o 
   9  23   0        1.86     -137.84    131.68 o 
  10  23   0        3.50       -2.75    111.08 o 
  11  23   0        0.76      168.69    137.31 o 
   0  24   0     4139.90     3558.27    369.60 o 
   1  24   0       40.06      -60.92    104.45 o 
   2  24   0      382.17      311.77    123.82 o 
   3  24   0       15.82     -122.05     93.40 o 
   4  24   0       79.00      -32.86     84.26 o 
   5  24   0     1798.62     1824.43    172.28 o 
   6  24   0        6.34     -140.70    133.83 o 
   7  24   0     1168.25     1192.47    178.45 o 
   8  24   0      105.69      211.33    132.03 o 
   9  24   0      169.11      178.80    130.48 o 
  10  24   0      242.23      333.39    148.90 o 
   1  25   0      457.48      349.21    133.85 o 
   2  25   0      536.17      607.59    144.00 o 
   3  25   0        8.88      -61.44    124.37 o 
   4  25   0       25.54       -3.11    164.40 o 
   5  25   0       26.38      142.84    103.52 o 
   6  25   0      717.26      906.61    162.28 o 
   7  25   0       18.83      -85.21    105.42 o 
   8  25   0      236.30      307.47    139.21 o 
   9  25   0       85.11       52.52    256.10 o 
  10  25   0       27.08      -31.63    152.52 o 
   0  26   0       29.84     -103.26    151.42 o 
   1  26   0      110.76       69.84    117.66 o 
   2  26   0       31.79       70.59    116.69 o 
   3  26   0       83.01      117.20    121.10 o 
   4  26   0       52.22      -20.66    107.44 o 
   5  26   0      135.94       40.94    176.11 o 
   6  26   0       68.38       -9.94    137.68 o 
   7  26   0      107.22      124.79    314.72 o 
   8  26   0      147.79      169.85    133.97 o 
   9  26   0        7.68      -39.37    125.59 o 
   1  27   0      533.76      372.49    143.53 o 
   2  27   0      338.45      353.83    139.71 o 
   3  27   0       13.05        6.30    119.10 o 
   4  27   0       46.99      -23.51    115.39 o 
   5  27   0       42.86     -134.35    114.19 o 
   6  27   0      506.91      858.92    256.32 o 
   7  27   0       14.94      -40.58    170.12 o 
   8  27   0      318.13      286.09    142.57 o 
   0  28   0      434.72      150.54    191.78 o 
   1  28   0        8.51      -87.54    114.82 o 
   2  28   0        3.91     -161.97    107.98 o 
   3  28   0        0.87      -66.75    121.52 o 
   4  28   0      171.76      118.20    136.01 o 
   5  28   0       23.22      -97.87    176.72 o 
   6  28   0       15.42      150.65    203.33 o 
   7  28   0       15.79     -201.13    184.52 o 
   1  29   0      341.63      357.22    148.13 o 
   2  29   0      111.04       90.74    127.28 o 
   3  29   0       12.27     -129.53    120.12 o 
   4  29   0      233.36      233.69    145.74 o 
   5  29   0        1.59       15.84    181.77 o 
   0  30   0      189.64      258.08    200.03 o 
   1  30   0       45.79       24.91    134.49 o 
   2  30   0      234.86      115.10    133.84 o 
   3  30   0        2.88       57.19    140.75 o 
   4  30   0       69.46     -105.42    134.60 o 
 -17   1   1      152.10       17.87     79.43 o 
 -16   1   1      341.62      189.81    121.92 o 
 -15   1   1        2.79       96.45     84.88 o 
 -14   1   1      285.84      321.07    100.06 o 
 -13   1   1       39.77       83.63     87.49 o 
 -12   1   1      730.00      937.12    125.39 o 
 -11   1   1      237.44      380.32     89.61 o 
 -10   1   1     2065.56     2367.24    144.63 o 
  -9   1   1     1155.86     1304.04    143.92 o 
  -8   1   1     1379.54     1521.09     87.32 o 
  -7   1   1     2799.17     2619.08    113.05 o 
  -6   1   1      415.95      720.77     55.35 o 
  -5   1   1     1164.47     1138.24     77.60 o 
  -4   1   1      416.32      776.21     49.39 o 
  -3   1   1     5630.82     5821.94    211.26 o 
  -2   1   1    13629.40    13811.86    535.53 o 
  -1   1   1     4534.14     4366.33    686.63 o 
   0   1   1    28695.82    29730.92   2864.51 o 
   1   1   1      251.45      334.31     43.49 o 
   2   1   1      307.37      477.62     65.22 o 
   3   1   1       26.95      104.98     32.77 o 
   4   1   1       18.92       16.15     30.89 o 
   5   1   1    16916.02    15377.80    550.58 o 
   6   1   1      477.89      587.89     73.06 o 
   7   1   1      691.80      823.01     88.37 o 
   8   1   1     4345.28     4435.50    260.57 o 
   9   1   1      203.67      306.23     80.32 o 
  10   1   1     1148.11     1325.92    129.15 o 
  11   1   1       10.54        4.81     78.75 o 
  12   1   1     4014.89     4546.99    424.61 o 
  13   1   1     1068.95     1208.65    244.30 o 
  14   1   1      160.87      193.50     86.64 o 
  15   1   1     1091.99      751.36    313.33 o 
  16   1   1        0.73      -44.71     69.00 o 
 -17   2   1      142.20      -28.26     79.87 o 
 -16   2   1      260.37      116.45     85.23 o 
 -15   2   1       49.01       14.61     76.88 o 
 -14   2   1        5.33      -67.23     79.84 o 
 -13   2   1     1901.25     2371.32    348.27 o 
 -12   2   1      385.19      545.76    105.92 o 
 -11   2   1      302.79      398.09    139.48 o 
 -10   2   1     2206.99     2590.44    302.32 o 
  -9   2   1      370.60      358.29     56.21 o 
  -8   2   1     4970.06     4908.74    226.64 o 
  -7   2   1     1267.33     1490.74     87.20 o 
  -6   2   1      815.56      899.73     62.75 o 
  -5   2   1      305.12      500.45     45.16 o 
  -4   2   1      909.05     1037.09     59.20 o 
  -3   2   1     3945.39     3960.04    259.23 o 
  -2   2   1      484.45      663.34     47.40 o 
  -1   2   1    13161.95    12633.33    538.48 o 
   0   2   1      585.63      514.99     37.77 o 
   1   2   1    21168.59    19896.58    756.46 o 
   2   2   1      571.44      757.97     47.80 o 
   3   2   1     1069.31     1042.46     60.86 o 
   4   2   1      983.73     1184.35    141.28 o 
   5   2   1      576.29      843.58    102.73 o 
   6   2   1     1072.85     1359.30     82.60 o 
   7   2   1      103.99      223.45     49.05 o 
   8   2   1     1565.40     2184.89    130.36 o 
   9   2   1     1198.40     1381.17    101.42 o 
  10   2   1      880.71     1049.77    115.58 o 
  11   2   1      890.69     1140.82    127.15 o 
  12   2   1      132.33       64.86     90.14 o 
  13   2   1     1207.91     1254.05    178.09 o 
  14   2   1      540.67      442.78    101.94 o 
  15   2   1      159.53      177.68    110.21 o 
  16   2   1      173.19        9.02     90.97 o 
 -17   3   1       38.26       68.53    152.07 o 
 -16   3   1      480.38      186.26    161.99 o 
 -15   3   1        7.67       90.17     84.00 o 
 -14   3   1       84.66       52.48     85.50 o 
 -13   3   1      154.25      115.65     87.65 o 
 -12   3   1       23.57      101.27    132.29 o 
 -11   3   1      535.25      486.71    127.95 o 
 -10   3   1     1130.40     1687.29    311.11 o 
  -9   3   1       29.37       68.97     47.90 o 
  -8   3   1      544.95      692.39     66.24 o 
  -7   3   1     1363.52     1543.21    123.26 o 
  -6   3   1      910.45     1200.30     94.63 o 
  -5   3   1     1448.25     1442.73     68.11 o 
  -4   3   1      264.26      435.73     89.44 o 
  -3   3   1      631.96      983.90     70.98 o 
  -2   3   1    17501.34    17034.65    583.76 o 
  -1   3   1       10.16      -16.56     16.66 o 
   0   3   1     8863.82     8087.03    310.25 o 
   1   3   1     1192.25     1102.89     47.85 o 
   2   3   1      418.87      499.09     43.03 o 
   3   3   1      219.66      206.02     39.78 o 
   4   3   1      854.16     1037.21     87.84 o 
   5   3   1     1139.64     1360.99    105.35 o 
   6   3   1     2674.16     2724.12    143.34 o 
   7   3   1      701.84      757.16     67.89 o 
   8   3   1      966.13     1167.41     89.98 o 
   9   3   1      319.96      316.29     63.86 o 
  10   3   1      881.55      873.63     86.78 o 
  11   3   1      287.62      364.93     96.65 o 
  12   3   1       10.45      183.92    146.56 o 
  13   3   1      194.96      186.64     90.80 o 
  14   3   1      722.03      578.14    236.05 o 
  15   3   1       98.15      -29.42     93.56 o 
  16   3   1        0.33      -70.54     90.53 o 
 -17   4   1      170.08        2.07     78.68 o 
 -16   4   1      187.28       40.05     84.27 o 
 -15   4   1     1116.45      966.66    740.08 o 
 -14   4   1      251.49      169.93     90.03 o 
 -13   4   1      122.26      102.95     83.71 o 
 -12   4   1       75.22        9.31     89.25 o 
 -11   4   1     1702.27     2468.27    177.90 o 
 -10   4   1     1489.68     1930.42    148.42 o 
  -9   4   1      374.61      536.65     68.47 o 
  -8   4   1     2369.78     2316.05    108.08 o 
  -7   4   1      360.11      446.83     54.75 o 
  -6   4   1     6072.92     5403.48    206.32 o 
  -5   4   1     1415.45     1298.75     63.85 o 
  -4   4   1      199.39      180.58     44.48 o 
  -3   4   1     7930.44     6916.87    243.58 o 
  -2   4   1    25969.04    24812.78    952.03 o 
  -1   4   1     3441.03     3071.09    126.52 o 
   0   4   1     1533.42     1355.80     61.98 o 
   1   4   1    62734.17    61692.00   2092.27 o 
   2   4   1     2550.76     2204.98     95.82 o 
   3   4   1     2709.77     2696.06    121.63 o 
   4   4   1     1205.75     1067.59     75.43 o 
   5   4   1      563.26      641.19     62.38 o 
   6   4   1    12238.71    12214.94    491.11 o 
   7   4   1       88.08      127.40     50.26 o 
   8   4   1      284.34      172.60     53.86 o 
   9   4   1     2513.29     2264.96    114.24 o 
  10   4   1       70.21      131.58     60.57 o 
  11   4   1     1866.73     2475.54    181.29 o 
  12   4   1        4.24       42.15     81.34 o 
  13   4   1      300.09      228.12    110.65 o 
  14   4   1      633.85      602.76    130.43 o 
  15   4   1      176.88      176.67    106.36 o 
  16   4   1      763.60      389.01    198.05 o 
 -16   5   1       18.26     -102.08     72.59 o 
 -15   5   1      124.98       43.13     85.20 o 
 -14   5   1        1.38       11.80    105.22 o 
 -13   5   1      280.03      203.44     91.86 o 
 -12   5   1     1809.15     1985.13    273.95 o 
 -11   5   1     3621.45     3391.05    183.50 o 
 -10   5   1       60.24      119.73     73.18 o 
  -9   5   1       67.47       31.91     50.99 o 
  -8   5   1      487.56      810.65     71.90 o 
  -7   5   1     2540.98     2483.90    110.08 o 
  -6   5   1     2210.65     2266.33     99.80 o 
  -5   5   1      513.50      554.48     38.66 o 
  -4   5   1     1209.43     1076.82     48.96 o 
  -3   5   1      582.62      708.10     90.42 o 
  -2   5   1      509.64      580.62     54.41 o 
  -1   5   1      712.44      878.48     66.53 o 
   0   5   1     8763.34     9005.45    346.80 o 
   1   5   1     1024.33      968.42     62.49 o 
   2   5   1       75.81       28.15     23.72 o 
   3   5   1      678.21      738.50     51.78 o 
   4   5   1      128.64      157.48     35.48 o 
   5   5   1     1139.48     1324.13    101.60 o 
   6   5   1      175.19      149.83     49.39 o 
   7   5   1      407.94      555.40     73.42 o 
   8   5   1       83.66       24.06     54.12 o 
   9   5   1     1864.33     2016.11    186.56 o 
  10   5   1      705.49      779.30     94.52 o 
  11   5   1     1186.85     1346.65    156.39 o 
  12   5   1       74.25       71.57     99.09 o 
  13   5   1      590.14      513.11    123.86 o 
  14   5   1      176.83       81.18    109.44 o 
  15   5   1      280.07      222.09    110.61 o 
  16   5   1        0.15      -89.50     90.85 o 
 -16   6   1       50.82      -47.43     75.57 o 
 -15   6   1      156.25      136.64    123.00 o 
 -14   6   1      163.64       77.57    101.98 o 
 -13   6   1      176.50      308.97    115.99 o 
 -12   6   1       41.89       25.51     88.96 o 
 -11   6   1     2034.74     2043.31    154.05 o 
 -10   6   1      275.97      213.75     65.90 o 
  -9   6   1      221.62      184.51     58.31 o 
  -8   6   1     3915.06     3857.59    162.14 o 
  -7   6   1      365.98      478.15     56.21 o 
  -6   6   1     1623.43     1473.97     92.84 o 
  -5   6   1     3130.86     2787.21    101.45 o 
  -4   6   1      133.63      129.69     28.57 o 
  -3   6   1     2862.34     2454.47    109.56 o 
  -2   6   1      266.63      218.43     42.50 o 
  -1   6   1     1312.44      952.37     50.95 o 
   0   6   1     2720.02     2628.64    112.34 o 
   1   6   1     3258.30     2928.41    111.22 o 
   2   6   1        6.14       12.51     30.98 o 
   3   6   1      402.58      424.79     68.14 o 
   4   6   1     2992.53     2562.40    105.15 o 
   5   6   1     2032.46     2027.94     89.67 o 
   6   6   1      626.54      596.40     58.69 o 
   7   6   1      970.28     1050.29     73.44 o 
   8   6   1      259.35      368.25     53.05 o 
   9   6   1     1114.72     1264.00    112.97 o 
  10   6   1      955.42     1235.89    116.19 o 
  11   6   1      154.13      313.61    108.87 o 
  12   6   1        1.43      -82.96     89.53 o 
  13   6   1      304.60      236.85    112.11 o 
  14   6   1      140.48      -41.92    101.92 o 
  15   6   1      210.62      132.77    111.40 o 
  16   6   1      175.31      138.68    126.23 o 
 -16   7   1       72.44      -25.13     74.76 o 
 -15   7   1       40.38       68.29     93.87 o 
 -14   7   1      257.46      264.67    137.70 o 
 -13   7   1      890.70      906.02    200.44 o 
 -12   7   1     1081.38     1121.81    158.99 o 
 -11   7   1     1658.94     1841.48    150.12 o 
 -10   7   1      286.42      348.87     69.28 o 
  -9   7   1     2341.54     2089.27    105.19 o 
  -8   7   1      734.06      865.76     76.16 o 
  -7   7   1     3527.90     3234.24    120.17 o 
  -6   7   1      340.37      377.34     39.89 o 
  -5   7   1    10946.06    10147.49    332.28 o 
  -4   7   1     1948.22     1486.09     65.24 o 
  -3   7   1     1854.10     1829.04    100.17 o 
  -2   7   1     4325.35     3808.96    182.61 o 
  -1   7   1      264.17      278.35     32.50 o 
   0   7   1      665.05      578.72     47.70 o 
   1   7   1     1934.40     1657.22     70.97 o 
   2   7   1       78.68       13.94     24.69 o 
   3   7   1     2671.85     2133.05     89.11 o 
   4   7   1      434.18      410.41     44.14 o 
   5   7   1    11443.16    10475.83    372.82 o 
   6   7   1       18.67      -12.16     35.44 o 
   7   7   1     3580.81     3424.02    140.86 o 
   8   7   1     1604.32     1726.11    140.90 o 
   9   7   1      366.01      335.14    105.47 o 
  10   7   1     4026.05     3785.50    188.58 o 
  11   7   1      111.05      148.72     76.95 o 
  12   7   1       13.94     -121.12     80.75 o 
  13   7   1       29.29       52.30     98.65 o 
  14   7   1      128.19      -39.29     98.29 o 
  15   7   1      636.58      415.78    211.18 o 
  16   7   1        0.33     -113.70    113.97 o 
 -16   8   1       17.72        9.17     79.63 o 
 -15   8   1        0.03      -72.32     82.31 o 
 -14   8   1      219.82      266.60    108.80 o 
 -13   8   1       44.44      -86.71     98.55 o 
 -12   8   1      690.48      443.48    154.89 o 
 -11   8   1      124.49      132.17    100.13 o 
 -10   8   1      287.67      314.16     80.48 o 
  -9   8   1       36.79        4.70     49.90 o 
  -8   8   1      105.40      130.35     49.82 o 
  -7   8   1       52.57      113.27     33.29 o 
  -6   8   1     1262.14     1430.05     80.34 o 
  -5   8   1     1601.24     1760.81     72.90 o 
  -4   8   1       28.19       29.98     25.76 o 
  -3   8   1     1062.86     1296.69     90.76 o 
  -2   8   1        2.42      -18.93     35.02 o 
  -1   8   1       12.47      -25.86     24.22 o 
   0   8   1     1128.21     1173.54     92.36 o 
   1   8   1        3.22       -4.31     29.05 o 
   2   8   1      314.01      342.68     37.22 o 
   3   8   1      725.35      923.68     55.33 o 
   4   8   1      375.14      400.70     46.07 o 
   5   8   1      508.26      606.86     56.39 o 
   6   8   1      401.73      566.31     57.45 o 
   7   8   1      685.59      873.03     72.13 o 
   8   8   1      174.75      199.45     50.29 o 
   9   8   1        0.14      -77.39     58.84 o 
  10   8   1     1691.17     1756.52    139.37 o 
  11   8   1      130.08       20.60     71.63 o 
  12   8   1      925.39      877.77    138.77 o 
  13   8   1        0.88     -123.90     99.35 o 
  14   8   1       88.35      269.45    198.76 o 
  15   8   1       90.18      -22.36    138.50 o 
  16   8   1        3.98      -78.81    132.01 o 
 -16   9   1       78.72      -38.74    111.01 o 
 -15   9   1       19.35       22.09     91.66 o 
 -14   9   1       11.23       84.21    101.49 o 
 -13   9   1      440.20      329.28    121.49 o 
 -12   9   1      287.46      247.69    116.50 o 
 -11   9   1      183.17       79.92    102.10 o 
 -10   9   1      454.73      536.28     90.80 o 
  -9   9   1     1142.67     1132.47     92.52 o 
  -8   9   1       53.10       10.04     45.61 o 
  -7   9   1     4902.25     4420.48    157.65 o 
  -6   9   1      551.86      670.49     51.34 o 
  -5   9   1     5010.34     4903.80    184.02 o 
  -4   9   1     5197.84     4791.38    195.07 o 
  -3   9   1     1508.93     1477.99     88.89 o 
  -2   9   1     1855.89     1453.05     70.47 o 
  -1   9   1     2401.30     2331.00    103.65 o 
   0   9   1     2273.22     2072.01     95.59 o 
   1   9   1     4133.83     3975.25    166.52 o 
   2   9   1     1083.73     1021.03     91.24 o 
   3   9   1    10645.44    10838.38    351.13 o 
   4   9   1      719.00      915.29     64.95 o 
   5   9   1    10802.32    10114.91    363.93 o 
   6   9   1       30.47      -24.48     36.98 o 
   7   9   1     5394.03     5160.18    202.07 o 
   8   9   1     2593.80     2267.68    107.53 o 
   9   9   1      732.09      897.57    102.87 o 
  10   9   1     6509.69     6700.56    300.76 o 
  11   9   1       46.43      -10.60     70.36 o 
  12   9   1      121.48       81.12    106.92 o 
  13   9   1        3.47     -165.07    110.05 o 
  14   9   1      264.64      141.61    149.19 o 
  15   9   1      376.72      415.96    260.34 o 
 -16  10   1      262.71       38.22    120.89 o 
 -15  10   1      154.35        1.89    116.56 o 
 -14  10   1       28.07      -71.72    117.77 o 
 -13  10   1       36.64     -164.51    109.67 o 
 -12  10   1      580.02      569.54    130.31 o 
 -11  10   1        3.13     -134.28     90.43 o 
 -10  10   1      153.64      160.10     75.96 o 
  -9  10   1      903.76     1093.06    108.96 o 
  -8  10   1      186.51      186.59     58.80 o 
  -7  10   1        8.81       -7.87     35.12 o 
  -6  10   1     1801.68     1433.33     70.85 o 
  -5  10   1     3262.19     3036.18    133.21 o 
  -4  10   1       12.61        3.70     29.24 o 
  -3  10   1      247.62      192.24     49.68 o 
  -2  10   1      994.12     1205.79     95.52 o 
  -1  10   1     7469.22     6804.80    270.83 o 
   0  10   1     1195.31     1052.42     79.15 o 
   1  10   1      315.26      284.77     42.45 o 
   2  10   1     7598.95     7156.15    259.20 o 
   3  10   1     1340.50     1340.52     62.61 o 
   4  10   1     2918.55     2772.45    115.64 o 
   5  10   1      293.21      520.89     55.59 o 
   6  10   1     1328.54     1382.88     88.95 o 
   7  10   1     1737.92     1593.75     92.79 o 
   8  10   1      664.25      724.28     72.55 o 
   9  10   1     5230.96     5052.59    259.40 o 
  10  10   1      144.47      207.67     79.78 o 
  11  10   1     1436.44     1894.61    172.37 o 
  12  10   1      160.13       45.33    233.34 o 
  13  10   1      157.92      150.43    210.08 o 
  14  10   1       69.18       35.70    139.11 o 
  15  10   1       39.10      -85.82    233.07 o 
 -16  11   1       30.87     -139.32    109.54 o 
 -15  11   1       32.03       64.07    125.69 o 
 -14  11   1       25.20       23.48    120.69 o 
 -13  11   1      136.82      -70.80    116.59 o 
 -12  11   1      246.67       87.39    125.63 o 
 -11  11   1       39.08     -113.85     79.78 o 
 -10  11   1       41.13      -29.22     74.67 o 
  -9  11   1        6.65      -48.03     68.23 o 
  -8  11   1      260.09      324.59     79.25 o 
  -7  11   1      832.19      881.35     66.46 o 
  -6  11   1       13.43        0.82     36.39 o 
  -5  11   1     2055.94     1889.06     93.18 o 
  -4  11   1      167.34      128.77     52.48 o 
  -3  11   1     3357.19     2868.70    125.35 o 
  -2  11   1      353.07      477.30     46.64 o 
  -1  11   1     1042.93     1301.05    134.89 o 
   0  11   1      679.34      895.46     86.06 o 
   1  11   1     1394.21     1496.96    109.26 o 
   2  11   1     2008.26     2135.54    102.98 o 
   3  11   1      276.11      323.41     40.93 o 
   4  11   1     3198.46     3202.39    130.90 o 
   5  11   1       34.58      -53.72     35.82 o 
   6  11   1      354.66      462.94     58.17 o 
   7  11   1     1235.85     1471.23     97.45 o 
   8  11   1       40.26      100.79     51.50 o 
   9  11   1       73.85      -33.03     68.36 o 
  10  11   1       15.82       26.45     71.01 o 
  11  11   1      171.34      219.18     81.98 o 
  12  11   1       73.63      -99.87    107.32 o 
  13  11   1       38.05     -162.76    137.57 o 
  14  11   1       31.32       26.04    148.27 o 
  15  11   1        0.27     -102.27    147.83 o 
 -15  12   1      485.94      215.99    190.51 o 
 -14  12   1       22.48     -110.67    135.37 o 
 -13  12   1      667.55      804.06    210.69 o 
 -12  12   1       48.00       -5.58    109.92 o 
 -11  12   1     1514.40     2036.06    179.21 o 
 -10  12   1       32.56      -10.25     79.50 o 
  -9  12   1      338.88      356.49     89.19 o 
  -8  12   1      863.78      938.28    113.08 o 
  -7  12   1      592.65      773.84    108.37 o 
  -6  12   1     3952.21     3964.50    157.19 o 
  -5  12   1     3086.13     2833.93    128.71 o 
  -4  12   1     8681.74     8494.28    393.06 o 
  -3  12   1      809.77      644.06     63.01 o 
  -2  12   1      259.79      305.86     42.69 o 
  -1  12   1     6651.86     6532.44    263.81 o 
   0  12   1       76.15       79.49     37.92 o 
   1  12   1      624.49      917.99     69.46 o 
   2  12   1      641.39      540.55     57.56 o 
   3  12   1     1103.32     1184.75     68.61 o 
   4  12   1     3462.61     3403.67    139.15 o 
   5  12   1      835.56     1011.30    171.75 o 
   6  12   1     1887.66     1771.92    116.86 o 
   7  12   1      298.10      285.51     57.55 o 
   8  12   1     1023.63     1190.09     92.65 o 
   9  12   1     1481.06     1608.64    132.26 o 
  10  12   1      130.02      118.34     76.69 o 
  11  12   1      272.41      291.41    102.00 o 
  12  12   1      836.14      887.60    187.94 o 
  13  12   1      147.97       91.56    140.88 o 
  14  12   1      268.90      242.03    197.38 o 
  15  12   1      145.18      -37.60    149.05 o 
 -15  13   1        2.39     -140.99    115.48 o 
 -14  13   1      529.13      255.01    146.72 o 
 -13  13   1       61.30      136.99    134.12 o 
 -12  13   1     1417.36     1802.65    324.89 o 
 -11  13   1        0.79       -7.75     86.47 o 
 -10  13   1      190.64      218.94     90.51 o 
  -9  13   1      116.63      150.50     83.09 o 
  -8  13   1       46.58      -26.86     68.20 o 
  -7  13   1     3321.90     2935.96    143.55 o 
  -6  13   1     1327.19     1470.42    106.60 o 
  -5  13   1     1612.99     1803.37    126.29 o 
  -4  13   1      600.69      505.63     49.47 o 
  -3  13   1     1043.09     1147.37    141.67 o 
  -2  13   1     3371.66     3199.03    141.72 o 
  -1  13   1      866.80     1056.17    100.40 o 
   0  13   1     5234.42     5182.03    216.27 o 
   1  13   1     1334.92     1597.38     94.50 o 
   2  13   1     1039.04     1108.79     82.23 o 
   3  13   1     1116.06     1353.27     98.47 o 
   4  13   1       44.85       69.79     40.79 o 
   5  13   1     3337.57     3098.62    131.49 o 
   6  13   1        9.59      -34.50     43.35 o 
   7  13   1       87.03      117.69     51.65 o 
   8  13   1      387.09      354.51     63.23 o 
   9  13   1       70.64       54.80     74.98 o 
  10  13   1      109.39       11.12     85.53 o 
  11  13   1       63.90       19.81     94.15 o 
  12  13   1       80.90       30.28    128.83 o 
  13  13   1       20.74      -19.41    136.26 o 
  14  13   1       12.02      -42.07    139.29 o 
  15  13   1      100.93      -71.42    145.43 o 
 -15  14   1       52.28      -64.10    131.68 o 
 -14  14   1      119.52       37.26    133.71 o 
 -13  14   1       34.16      -75.89    126.40 o 
 -12  14   1      432.44      258.21    141.35 o 
 -11  14   1      690.50      709.44    120.46 o 
 -10  14   1      326.03      189.17    137.54 o 
  -9  14   1        1.90     -103.58     69.05 o 
  -8  14   1       10.22      -10.07     70.20 o 
  -7  14   1        0.71      -47.48     52.31 o 
  -6  14   1      144.77       73.54     55.37 o 
  -5  14   1       17.76      -43.03     54.21 o 
  -4  14   1      835.75      837.36     92.94 o 
  -3  14   1      286.32      261.18     70.79 o 
  -2  14   1     2423.70     2371.41    113.29 o 
  -1  14   1     3182.26     3273.71    183.15 o 
   0  14   1     1625.28     1614.90    112.93 o 
   1  14   1      190.73      264.35     65.66 o 
   2  14   1     2910.98     2759.44    130.38 o 
   3  14   1     1687.82     1732.31     99.43 o 
   4  14   1     3129.72     3056.75    118.27 o 
   5  14   1       55.55       53.44     45.51 o 
   6  14   1     1156.38     1187.67    149.71 o 
   7  14   1       10.64      -46.93     47.80 o 
   8  14   1        1.31      -10.03     62.69 o 
   9  14   1     2248.87     2647.72    357.20 o 
  10  14   1      268.04      248.89    101.57 o 
  11  14   1      803.00     1212.42    201.98 o 
  12  14   1       13.67      -86.50     93.38 o 
  13  14   1      172.17      207.92    152.78 o 
  14  14   1      213.22       21.43    151.77 o 
 -15  15   1       44.39     -103.36    154.50 o 
 -14  15   1      180.06       28.08    164.45 o 
 -13  15   1      106.87      119.12    136.18 o 
 -12  15   1     1187.48     1042.24    224.73 o 
 -11  15   1      358.97      394.38    106.52 o 
 -10  15   1      615.26      637.54    135.69 o 
  -9  15   1      382.93      543.78    108.27 o 
  -8  15   1      234.25      210.76    117.21 o 
  -7  15   1     1764.87     2346.99    179.15 o 
  -6  15   1       11.15      -67.88     51.30 o 
  -5  15   1     1238.03     1408.30    123.03 o 
  -4  15   1     1671.01     1838.41    144.03 o 
  -3  15   1      358.38      398.41     75.31 o 
  -2  15   1     4500.86     4319.85    187.17 o 
  -1  15   1      557.29      660.76     66.04 o 
   0  15   1     5530.39     5309.54    237.15 o 
   1  15   1     1728.20     2052.01    202.50 o 
   2  15   1     1628.40     1704.24    154.39 o 
   3  15   1     5220.52     4572.94    202.33 o 
   4  15   1      848.95      954.23     68.51 o 
   5  15   1     5709.34     5445.59    211.19 o 
   6  15   1      176.06      132.98     53.71 o 
   7  15   1        6.31      -60.56     48.14 o 
   8  15   1       73.29      -16.52     83.56 o 
   9  15   1       42.98      -42.81    102.47 o 
  10  15   1     2666.37     3024.53    198.34 o 
  11  15   1      137.87      112.07    154.97 o 
  12  15   1      433.98      452.35    137.77 o 
  13  15   1      124.96      -87.35    133.58 o 
  14  15   1      205.97      170.62    231.58 o 
 -14  16   1        0.02       36.83    144.92 o 
 -13  16   1        7.42     -110.65    119.58 o 
 -12  16   1       44.80      -87.11    116.27 o 
 -11  16   1      365.26      205.36     99.14 o 
 -10  16   1      407.10      233.41     92.58 o 
  -9  16   1     1224.70     1451.36    150.64 o 
  -8  16   1       80.84      -40.08     72.74 o 
  -7  16   1       80.07      -45.50     66.13 o 
  -6  16   1      109.61       12.46     87.87 o 
  -5  16   1      220.81      227.18     72.96 o 
  -4  16   1        8.64      -88.17     58.78 o 
  -3  16   1      490.03      536.50     85.98 o 
  -2  16   1      267.72      288.06     51.73 o 
  -1  16   1       15.49      -20.15     57.47 o 
   0  16   1       87.62       95.64     47.44 o 
   1  16   1      520.53      646.35     68.92 o 
   2  16   1      123.84      122.47     49.97 o 
   3  16   1      134.11      110.31     43.94 o 
   4  16   1       12.13      -25.66     36.91 o 
   5  16   1      222.65      357.95     58.63 o 
   6  16   1      192.65      234.17     57.13 o 
   7  16   1      360.20      299.59     74.10 o 
   8  16   1      251.11      151.11    115.37 o 
   9  16   1      523.76      540.76    115.05 o 
  10  16   1     1374.96     1323.99    159.18 o 
  11  16   1      156.16       79.90     95.14 o 
  12  16   1        0.26      -77.22     97.08 o 
  13  16   1        0.42      218.39    189.36 o 
  14  16   1        0.68     -142.30    170.12 o 
 -14  17   1      292.57       64.20    220.42 o 
 -13  17   1       16.32      -30.82    124.17 o 
 -12  17   1      773.95      386.40    225.37 o 
 -11  17   1      216.80      241.63    102.97 o 
 -10  17   1       66.41       25.56     84.68 o 
  -9  17   1      677.40      906.10    126.96 o 
  -8  17   1      286.48      287.68     90.97 o 
  -7  17   1      187.98      227.04     88.53 o 
  -6  17   1     1763.98     1885.70    262.04 o 
  -5  17   1     1106.38     1400.83    127.57 o 
  -4  17   1      625.10      796.93    143.00 o 
  -3  17   1      206.09      364.71     78.76 o 
  -2  17   1      908.20      934.36    102.11 o 
  -1  17   1       11.56      -49.64     40.46 o 
   0  17   1     3438.46     3369.92    155.90 o 
   1  17   1     1655.85     1778.72    224.45 o 
   2  17   1     1059.21     1373.02    102.45 o 
   3  17   1      994.48     1211.35     98.00 o 
   4  17   1      133.50       77.80     42.25 o 
   5  17   1     1243.62     1392.21     91.88 o 
   6  17   1      436.29      540.00     82.53 o 
   7  17   1       22.22      -62.79     62.73 o 
   8  17   1       16.67        4.53     78.91 o 
   9  17   1      192.95       72.81    103.84 o 
  10  17   1     1887.76     1893.62    218.59 o 
  11  17   1      103.17      -77.19    152.74 o 
  12  17   1      223.22      301.02    125.84 o 
  13  17   1       44.22     -201.90    154.83 o 
 -14  18   1        2.60      -75.76    143.80 o 
 -13  18   1      325.91      397.77    161.11 o 
 -12  18   1        3.59       51.99    127.76 o 
 -11  18   1      271.64      332.97    110.79 o 
 -10  18   1        2.30      -90.86     86.06 o 
  -9  18   1        1.99       40.70     86.36 o 
  -8  18   1      272.73      355.65     94.98 o 
  -7  18   1        0.16       20.46     76.26 o 
  -6  18   1     1614.28     1848.70    241.01 o 
  -5  18   1      703.92      755.16    104.31 o 
  -4  18   1      407.99      549.48     94.17 o 
  -3  18   1     3290.85     3209.39    183.25 o 
  -2  18   1      154.06      139.33     69.67 o 
  -1  18   1     2884.64     2847.44    216.40 o 
   0  18   1      858.30     1109.94     92.62 o 
   1  18   1     2403.25     2407.15    124.04 o 
   2  18   1     2013.91     2184.01    137.07 o 
   3  18   1        3.57        0.76     48.36 o 
   4  18   1     3849.92     3320.91    142.04 o 
   5  18   1       60.48       -9.64     68.41 o 
   6  18   1       10.56       -1.35     70.91 o 
   7  18   1      552.10      520.95     97.98 o 
   8  18   1      275.05      149.58    104.70 o 
   9  18   1      607.15      823.35    157.79 o 
  10  18   1      180.71      190.47    120.32 o 
  11  18   1     1078.28     1425.81    200.13 o 
  12  18   1      178.78       60.32    123.89 o 
  13  18   1      126.95      247.63    197.28 o 
 -13  19   1       12.10      -36.42    141.08 o 
 -12  19   1       29.00      -73.68     98.83 o 
 -11  19   1        1.89      -47.55     93.91 o 
 -10  19   1        6.06      -96.32     82.75 o 
  -9  19   1      224.73      195.48     95.17 o 
  -8  19   1      230.55      232.88     94.17 o 
  -7  19   1       71.23       29.21     81.11 o 
  -6  19   1      119.88       16.25     70.32 o 
  -5  19   1        1.98       29.47     75.66 o 
  -4  19   1      524.82      478.31     92.18 o 
  -3  19   1      142.72      168.74     77.69 o 
  -2  19   1       23.45       18.01     83.35 o 
  -1  19   1      706.85      775.54    100.57 o 
   0  19   1       20.60       69.79     66.59 o 
   1  19   1       15.94       52.55     53.91 o 
   2  19   1       40.16      -19.21     50.68 o 
   3  19   1      177.99      216.83     77.40 o 
   4  19   1      926.65     1245.64    132.13 o 
   5  19   1       43.20       38.22     71.33 o 
   6  19   1      116.75      114.18     75.47 o 
   7  19   1       96.64      -22.06    113.12 o 
   8  19   1       13.05      -95.41    123.38 o 
   9  19   1      208.89       20.73    102.09 o 
  10  19   1       38.45      108.07    117.55 o 
  11  19   1      143.62       95.85    117.69 o 
  12  19   1        1.07      -68.05    141.20 o 
  13  19   1       56.11      182.32    208.72 o 
 -13  20   1      505.30      389.27    168.17 o 
 -12  20   1        2.29       22.02    103.62 o 
 -11  20   1      423.10      403.95    118.22 o 
 -10  20   1      865.00      925.17    139.16 o 
  -9  20   1       24.23      -43.82     83.38 o 
  -8  20   1        5.34      -97.28     77.66 o 
  -7  20   1      178.11      184.46     87.44 o 
  -6  20   1     1353.77     1762.96    156.42 o 
  -5  20   1     2480.36     2412.05    165.05 o 
  -4  20   1      318.93      404.51    112.94 o 
  -3  20   1     1040.03     1375.77    260.03 o 
  -2  20   1      585.43      550.57    119.14 o 
  -1  20   1     1567.77     1818.74    228.77 o 
   0  20   1      173.67      142.66     76.07 o 
   1  20   1     1745.58     1976.45    147.66 o 
   2  20   1      122.11      137.49    134.04 o 
   3  20   1       35.45       23.80     71.00 o 
   4  20   1     2455.79     2659.60    184.25 o 
   5  20   1       37.09      108.45     78.68 o 
   6  20   1      660.65      598.94     99.72 o 
   7  20   1        9.01      155.88    106.30 o 
   8  20   1       87.89       73.10    109.09 o 
   9  20   1      126.75       74.89    108.91 o 
  10  20   1       68.71       87.28    119.39 o 
  11  20   1     1548.13     1484.25    212.01 o 
  12  20   1      170.60       78.51    195.62 o 
 -12  21   1      256.44      207.59    128.10 o 
 -11  21   1        2.79       77.10    101.34 o 
 -10  21   1      249.91      189.44    137.23 o 
  -9  21   1      175.83      135.89     99.91 o 
  -8  21   1        1.93      -16.28     83.04 o 
  -7  21   1      326.90      373.36     99.05 o 
  -6  21   1      131.11      126.35     91.13 o 
  -5  21   1      830.54     1016.56    127.55 o 
  -4  21   1       76.37       10.10     79.98 o 
  -3  21   1     1024.46     1265.25    134.94 o 
  -2  21   1     1270.01     1319.57    136.88 o 
  -1  21   1       67.11       66.47    107.13 o 
   0  21   1      288.93      263.98     86.72 o 
   1  21   1      411.71      394.90    121.80 o 
   2  21   1      226.67       89.35    108.91 o 
   3  21   1     6260.37     5523.61    287.33 o 
   4  21   1       12.14      -59.78     71.90 o 
   5  21   1      467.68      370.22    155.26 o 
   6  21   1        3.26      -42.63     71.77 o 
   7  21   1       63.19       11.24     96.56 o 
   8  21   1      293.19      247.28    123.75 o 
   9  21   1        0.35      113.26    213.22 o 
  10  21   1       18.24       -8.97    115.11 o 
  11  21   1        0.24      114.40    171.38 o 
  12  21   1       29.61        3.27    121.44 o 
 -12  22   1        4.66      -22.19    134.98 o 
 -11  22   1        8.82     -171.17    119.70 o 
 -10  22   1       49.60       15.19    117.37 o 
  -9  22   1      247.98      204.36    103.05 o 
  -8  22   1        8.24       -8.77     85.69 o 
  -7  22   1       63.25       74.82     91.46 o 
  -6  22   1     1860.43     2158.85    335.95 o 
  -5  22   1        1.32     -106.45     70.96 o 
  -4  22   1      949.83      933.45    123.76 o 
  -3  22   1      567.05      585.49    107.06 o 
  -2  22   1      239.31      223.00     91.91 o 
  -1  22   1      839.04      940.12    123.22 o 
   0  22   1      825.61      889.06    181.49 o 
   1  22   1      656.54      767.10    151.71 o 
   2  22   1       92.72       41.45     98.92 o 
   3  22   1      553.58      739.21    148.56 o 
   4  22   1      561.63      762.89    132.85 o 
   5  22   1      474.86      446.08    147.08 o 
   6  22   1      228.06      218.21     94.32 o 
   7  22   1      116.80      159.77    141.25 o 
   8  22   1       48.68      167.09    118.90 o 
   9  22   1      225.56      118.54    113.49 o 
  10  22   1       59.69       66.04    121.21 o 
  11  22   1      226.73      158.67    158.13 o 
 -11  23   1      154.68       57.61    164.23 o 
 -10  23   1      260.02      172.48    133.90 o 
  -9  23   1      320.92      410.96    137.99 o 
  -8  23   1       67.09      -39.93    110.23 o 
  -7  23   1     1981.65     2351.51    492.10 o 
  -6  23   1       28.05     -108.82     96.68 o 
  -5  23   1     1218.88     1697.43    271.43 o 
  -4  23   1      122.18      109.76     89.90 o 
  -3  23   1      693.81      838.22    195.66 o 
  -2  23   1      450.05      541.54    108.08 o 
  -1  23   1       48.84        6.28    115.79 o 
   0  23   1     1790.97     2043.85    238.96 o 
   1  23   1      289.70      192.13    119.27 o 
   2  23   1      132.27      187.04    118.59 o 
   3  23   1      715.84      454.22    130.97 o 
   4  23   1        9.21     -101.77    100.57 o 
   5  23   1     2437.72     2595.39    188.91 o 
   6  23   1      481.55      405.48    103.51 o 
   7  23   1      245.36      165.38    148.67 o 
   8  23   1      335.99      376.86    140.23 o 
   9  23   1      119.53       36.50    117.70 o 
  10  23   1      389.65      556.29    285.25 o 
 -10  24   1       21.91       43.40    136.99 o 
  -9  24   1        0.15     -157.19    107.33 o 
  -8  24   1      316.45      482.09    151.04 o 
  -7  24   1      156.23       45.75    118.05 o 
  -6  24   1        7.09       30.06    110.96 o 
  -5  24   1       42.12       -8.95     90.92 o 
  -4  24   1      443.01      490.13    109.24 o 
  -3  24   1        5.46       61.28     88.46 o 
  -2  24   1       49.80      212.20    118.57 o 
  -1  24   1      260.22      269.54    122.39 o 
   0  24   1      139.26       63.67    115.07 o 
   1  24   1      137.31      101.96    114.20 o 
   2  24   1      938.37      755.87    154.59 o 
   3  24   1        0.65      -48.54     96.64 o 
   4  24   1        5.09      -74.47    102.35 o 
   5  24   1      105.24      170.03    119.90 o 
   6  24   1      176.61      231.95     96.21 o 
   7  24   1       33.38      -34.63    109.21 o 
   8  24   1        3.34     -140.34    166.93 o 
   9  24   1        1.82     -102.09    173.97 o 
  10  24   1        6.88      -37.04    118.82 o 
 -10  25   1       51.99       44.52    130.67 o 
  -9  25   1      182.67       83.64    134.10 o 
  -8  25   1       27.36      -74.67    117.24 o 
  -7  25   1      768.95      736.81    163.05 o 
  -6  25   1       24.46       61.90    118.60 o 
  -5  25   1      283.83      153.34     99.74 o 
  -4  25   1      250.56      293.70    102.75 o 
  -3  25   1       73.03     -153.43    102.29 o 
  -2  25   1        3.90     -128.96    103.29 o 
  -1  25   1      162.98      105.39    123.48 o 
   0  25   1     1419.67     1377.60    223.56 o 
   1  25   1        3.96      -66.08     99.36 o 
   2  25   1        4.24       17.62    106.52 o 
   3  25   1       97.40      -85.64    109.45 o 
   4  25   1       62.27       65.98    112.53 o 
   5  25   1     1282.39     1207.40    184.76 o 
   6  25   1      254.02       93.14    180.67 o 
   7  25   1       69.67      140.36    117.88 o 
   8  25   1       57.38      -51.57    117.08 o 
   9  25   1      140.06       78.13    124.36 o 
  -9  26   1       55.49      361.03    425.39 o 
  -8  26   1      606.91      580.22    159.28 o 
  -7  26   1        7.30       -2.38    121.08 o 
  -6  26   1      314.05      516.73    166.05 o 
  -5  26   1       94.92      120.68    101.64 o 
  -4  26   1      560.52      493.52    146.85 o 
  -3  26   1      415.08      235.27    133.30 o 
  -2  26   1        0.18      -21.12    113.33 o 
  -1  26   1     1264.34     1527.37    222.52 o 
   0  26   1       96.25       51.09    119.21 o 
   1  26   1      157.42      118.31    117.86 o 
   2  26   1       87.97      -27.77    111.13 o 
   3  26   1      109.51        4.51    116.62 o 
   4  26   1      544.77      515.62    215.31 o 
   5  26   1       25.24      -95.85    111.85 o 
   6  26   1      860.98      757.75    230.71 o 
   7  26   1      126.34       21.55    175.51 o 
   8  26   1       21.58     -169.93    113.29 o 
  -8  27   1        3.40       18.72    281.84 o 
  -7  27   1       26.79      -15.08    128.39 o 
  -6  27   1       12.63     -114.98    107.60 o 
  -5  27   1        0.23      104.03    182.76 o 
  -4  27   1       27.08       25.71    122.37 o 
  -3  27   1       10.29      -57.97    120.52 o 
  -2  27   1       10.41     -108.54    117.04 o 
  -1  27   1      158.34       28.25    121.38 o 
   0  27   1       10.80     -129.05    109.29 o 
   1  27   1        9.77      190.75    129.45 o 
   2  27   1       83.11       69.37    125.04 o 
   3  27   1        0.08     -161.46    107.64 o 
   4  27   1        0.73     -106.79    105.87 o 
   5  27   1       58.04     -155.64    114.14 o 
   6  27   1       40.51       54.98    176.94 o 
   7  27   1       11.75       34.53    165.06 o 
  -7  28   1       11.08       24.92    129.90 o 
  -6  28   1      496.96      327.36    217.18 o 
  -5  28   1      116.35      -73.46    161.32 o 
  -4  28   1       65.05      -60.16    176.44 o 
  -3  28   1      170.83      -78.25    122.78 o 
  -2  28   1        1.99     -164.55    109.70 o 
  -1  28   1      533.77      476.98    154.26 o 
   0  28   1      300.65      211.42    139.07 o 
   1  28   1       18.76      -14.82    121.39 o 
   2  28   1        4.20     -108.04    107.37 o 
   3  28   1       74.24      -16.91    124.73 o 
   4  28   1      313.65      415.26    202.28 o 
   5  28   1       10.77      -82.32    123.69 o 
   6  28   1      600.48      738.51    242.68 o 
  -5  29   1      219.87      -36.95    185.29 o 
  -4  29   1       27.80      -62.86    134.71 o 
  -3  29   1       31.85       35.35    130.14 o 
  -2  29   1      269.91       46.28    136.74 o 
  -1  29   1       12.59       24.98    124.72 o 
   0  29   1      145.94      188.98    216.19 o 
   1  29   1      130.78      -56.68    129.02 o 
   2  29   1       14.29      -37.34    124.07 o 
   3  29   1       56.24      -84.78    113.48 o 
   4  29   1        0.18      -60.58    126.84 o 
   5  29   1      119.52      172.30    144.90 o 
  -3  30   1        3.53     -119.23    122.30 o 
  -2  30   1        0.68      -71.42    128.35 o 
  -1  30   1      146.14      180.76    143.20 o 
   0  30   1       24.87      -94.76    130.05 o 
   1  30   1       59.12     -179.57    119.72 o 
   2  30   1        5.85     -134.52    128.68 o 
   3  30   1        7.33       37.55    161.98 o 
 -17   0   2      233.55      -11.11    130.20 o 
 -16   0   2      161.37       88.64    184.13 o 
 -15   0   2       17.47      210.07    126.95 o 
 -14   0   2      690.37      693.91    264.13 o 
 -13   0   2      463.99      684.42    164.95 o 
 -12   0   2     2272.07     2644.26    437.50 o 
 -11   0   2      489.70      729.68    222.62 o 
 -10   0   2      316.86      416.63    113.05 o 
  -9   0   2     3040.07     3313.19    236.07 o 
  -8   0   2      696.08      755.67     72.47 o 
  -7   0   2     6776.87     6391.05    305.43 o 
  -6   0   2      758.71      721.09     84.07 o 
  -5   0   2      443.60      404.42     50.10 o 
  -4   0   2      641.32      955.53     91.60 o 
  -3   0   2     4914.96    12933.85   1007.95 o 
  -2   0   2    31749.59    30570.39   2344.80 o 
  -1   0   2      190.79      127.89     57.73 o 
   0   0   2    33041.18    29952.79   1625.95 o 
   1   0   2    34291.15    30776.80   2361.08 o 
   2   0   2      128.49      218.50     71.92 o 
   3   0   2     3228.64     2834.15    252.37 o 
   4   0   2        4.32      -20.12     64.77 o 
   5   0   2      102.10       17.81     73.35 o 
   6   0   2    12520.17    12002.55    965.28 o 
   7   0   2     1712.02     2081.43    265.79 o 
   8   0   2     2639.41     2400.77    263.26 o 
   9   0   2       10.26      237.64    151.31 o 
  10   0   2      842.39      930.18    223.34 o 
  11   0   2     3688.98     3684.73    384.66 o 
  12   0   2     1485.56     1710.63    297.02 o 
  13   0   2      170.95      154.83    177.37 o 
  14   0   2      135.46       99.41    188.37 o 
  15   0   2      789.53      618.66    228.07 o 
  16   0   2        2.92      -53.99    179.13 o 
 -17   1   2      177.40        7.70     76.32 o 
 -16   1   2      102.92       90.52    117.21 o 
 -15   1   2       26.38      -13.62     75.23 o 
 -14   1   2       40.00      -18.25     79.65 o 
 -13   1   2      529.73      572.65    105.75 o 
 -12   1   2        1.63      -24.01     78.85 o 
 -11   1   2        2.87       77.41     71.46 o 
 -10   1   2      267.15      449.10    134.89 o 
  -9   1   2      309.46      392.07     85.09 o 
  -8   1   2      228.95      344.16     56.60 o 
  -7   1   2      302.21      451.34     43.23 o 
  -6   1   2      413.98      633.85     47.20 o 
  -5   1   2       24.06       53.51     23.41 o 
  -4   1   2      857.99     1156.41    144.29 o 
  -3   1   2    28860.40    30395.14   1379.87 o 
  -2   1   2    39730.60    41208.25   2228.28 o 
  -1   1   2     8034.17     7267.75    406.13 o 
   0   1   2     3900.87     3773.44    179.87 o 
   1   1   2    12836.62    13256.62   1496.31 o 
   2   1   2     2405.89     2441.52    155.27 o 
   3   1   2        0.00       26.53     38.72 o 
   4   1   2      116.85       54.53     46.70 o 
   5   1   2      617.26      608.35    138.61 o 
   6   1   2      492.42      765.78    154.94 o 
   7   1   2      224.59      597.00    181.66 o 
   8   1   2       24.68      579.89    230.12 o 
   9   1   2      963.95     1015.78    143.17 o 
  10   1   2      142.27      182.77     98.93 o 
  11   1   2       56.96      -10.48    131.26 o 
  12   1   2       49.77       -6.27     97.34 o 
  13   1   2      112.45        5.97    121.36 o 
  14   1   2      258.20      579.51    159.39 o 
  15   1   2        8.28     -172.42    114.95 o 
  16   1   2       44.01     -103.80    127.13 o 
 -17   2   2       20.38       49.23     83.92 o 
 -16   2   2      701.49      235.79    205.02 o 
 -15   2   2      113.63       83.71     90.53 o 
 -14   2   2       11.84      -96.65     74.11 o 
 -13   2   2        0.81       27.36     80.77 o 
 -12   2   2     2390.23     2492.90    174.41 o 
 -11   2   2     1252.45     1775.66    149.73 o 
 -10   2   2      127.99       33.50     65.18 o 
  -9   2   2      974.20     1721.25    196.43 o 
  -8   2   2      195.10      181.01     43.59 o 
  -7   2   2     3042.84     3434.14    168.53 o 
  -6   2   2     3673.14     3472.65    123.64 o 
  -5   2   2      955.85      997.90     73.85 o 
  -4   2   2     2617.75     2629.45    161.79 o 
  -3   2   2     7970.05     9101.10    455.66 o 
  -2   2   2   113452.70   109399.12   5892.32 o 
  -1   2   2      326.03      542.35     56.06 o 
   0   2   2      226.23      238.81     48.74 o 
   1   2   2     4175.45     3822.78    181.10 o 
   2   2   2      665.30      660.18    124.94 o 
   3   2   2     1645.46     1292.51    164.56 o 
   4   2   2       17.73        4.68     38.08 o 
   5   2   2     7585.76     6544.07    310.44 o 
   6   2   2      959.85     1230.12    111.93 o 
   7   2   2      169.07      215.42     80.48 o 
   8   2   2      786.73      802.49    109.20 o 
   9   2   2      320.53      361.93     98.30 o 
  10   2   2     1915.89     2167.66    189.72 o 
  11   2   2      267.02      596.34    122.66 o 
  12   2   2       43.52      229.26    105.08 o 
  13   2   2      154.53      233.15    111.01 o 
  14   2   2       47.84      -63.64     88.93 o 
  15   2   2      472.19      390.26    149.23 o 
  16   2   2        0.30      -60.14    127.48 o 
 -17   3   2       96.95       -7.19     73.16 o 
 -16   3   2        1.39     -104.33     69.55 o 
 -15   3   2      339.57      198.78     98.34 o 
 -14   3   2        6.92      -54.02     78.50 o 
 -13   3   2      458.57      510.23    109.55 o 
 -12   3   2      412.27      559.88    105.59 o 
 -11   3   2      319.34      475.60     95.64 o 
 -10   3   2     2913.01     3086.44    164.58 o 
  -9   3   2       79.21      141.06     48.66 o 
  -8   3   2     2586.53     2242.09    103.45 o 
  -7   3   2      182.52      238.89     42.67 o 
  -6   3   2     4222.36     3920.24    137.51 o 
  -5   3   2     6443.39     5720.85    214.66 o 
  -4   3   2       40.51       20.43     32.64 o 
  -3   3   2     9767.65    10296.65    407.05 o 
  -2   3   2      172.55      240.54     45.55 o 
  -1   3   2    66331.70    66402.48   2571.65 o 
   0   3   2    36650.41    35007.76   2816.61 o 
   1   3   2     1056.94      984.14     61.76 o 
   2   3   2     3570.36     3021.38    150.94 o 
   3   3   2      549.22      477.02     55.59 o 
   4   3   2     8410.22     8270.88    381.94 o 
   5   3   2     6153.34     5762.02    244.84 o 
   6   3   2     3874.23     3706.82    169.53 o 
   7   3   2     2687.46     2541.60    129.04 o 
   8   3   2      846.17      965.36     92.26 o 
   9   3   2     1973.90     2705.86    204.56 o 
  10   3   2     1121.26     1141.98    141.16 o 
  11   3   2      277.81      212.86    104.89 o 
  12   3   2       32.85       83.74     98.16 o 
  13   3   2       20.15     -139.77     93.18 o 
  14   3   2      658.45      548.75    129.41 o 
  15   3   2       37.99     -129.90     90.64 o 
  16   3   2      348.12      321.22    162.15 o 
 -17   4   2        1.79      -37.28     80.08 o 
 -16   4   2      144.84       31.98     86.71 o 
 -15   4   2       13.21       21.86     90.77 o 
 -14   4   2       37.55       14.46     94.35 o 
 -13   4   2        2.41       51.82     81.73 o 
 -12   4   2       27.52      -25.26     73.80 o 
 -11   4   2      751.73     1016.89    128.21 o 
 -10   4   2        0.10       37.09     63.23 o 
  -9   4   2      565.67      748.93     70.17 o 
  -8   4   2      202.64      255.64     49.94 o 
  -7   4   2      393.68      675.63     69.88 o 
  -6   4   2      161.23      236.84     47.66 o 
  -5   4   2       38.14       70.68     29.74 o 
  -4   4   2      544.83      678.43     69.29 o 
  -3   4   2        6.36       12.13     31.29 o 
  -2   4   2     2097.75     2108.60     95.94 o 
  -1   4   2    11393.84    12077.12    461.98 o 
   0   4   2    32362.87    31788.75   1392.54 o 
   1   4   2    22245.08    21987.81   1181.01 o 
   2   4   2      497.82      658.36     56.69 o 
   3   4   2     2073.19     2022.51    112.75 o 
   4   4   2     6380.53     6106.98    255.27 o 
   5   4   2        2.94      -51.18     48.55 o 
   6   4   2       16.95       -4.21     43.03 o 
   7   4   2      572.82      903.30    138.04 o 
   8   4   2      670.84      723.67     84.56 o 
   9   4   2      880.69     1115.23    117.70 o 
  10   4   2      202.61      219.49    102.75 o 
  11   4   2     1386.72     1368.83    186.73 o 
  12   4   2        0.16      -24.87     92.99 o 
  13   4   2      725.16      520.23    134.09 o 
  14   4   2       27.60       12.78    100.58 o 
  15   4   2        0.10      -81.77    102.21 o 
  16   4   2        6.22      -79.84     91.60 o 
 -16   5   2        5.09      -68.54     76.37 o 
 -15   5   2      285.13      186.91    111.21 o 
 -14   5   2       18.31     -128.78     85.85 o 
 -13   5   2      588.17      562.36    130.37 o 
 -12   5   2      260.08      276.94     92.26 o 
 -11   5   2     1140.21     1725.93    194.74 o 
 -10   5   2     3697.54     3571.77    219.75 o 
  -9   5   2      371.75      381.78     58.78 o 
  -8   5   2      266.12      251.71     71.79 o 
  -7   5   2     1006.06     1059.03     74.35 o 
  -6   5   2     5640.69     5395.28    206.03 o 
  -5   5   2     2026.71     2012.32     95.82 o 
  -4   5   2      101.94      103.59     25.53 o 
  -3   5   2     6122.31     5482.41    197.75 o 
  -2   5   2      899.33      889.47     59.45 o 
  -1   5   2    15093.83    14441.46    501.64 o 
   0   5   2    20145.31    19459.44    740.55 o 
   1   5   2     1280.81     1477.44     86.22 o 
   2   5   2     3635.21     3094.95    136.28 o 
   3   5   2      672.70      819.72     65.09 o 
   4   5   2    11669.75    10694.63    431.05 o 
   5   5   2     2176.99     2137.55    109.22 o 
   6   5   2     2851.92     2510.43    126.86 o 
   7   5   2     1426.30     1518.46    161.40 o 
   8   5   2        0.59      -66.41     49.62 o 
   9   5   2     3499.38     3331.99    168.41 o 
  10   5   2       19.30       24.85     61.91 o 
  11   5   2      309.12      279.94    105.93 o 
  12   5   2       25.58     -118.49     92.96 o 
  13   5   2      444.92      466.59    130.30 o 
  14   5   2      685.93      649.79    139.62 o 
  15   5   2       39.99       24.40    108.87 o 
 -16   6   2       76.15       15.01     76.97 o 
 -15   6   2        0.31     -124.01     83.90 o 
 -14   6   2      218.29      174.40    110.16 o 
 -13   6   2      305.29      381.27    123.54 o 
 -12   6   2      238.80      303.02    118.06 o 
 -11   6   2     1567.07     1804.14    146.02 o 
 -10   6   2       11.88       68.90     63.15 o 
  -9   6   2      570.18      826.61     75.53 o 
  -8   6   2       66.25       86.28     61.65 o 
  -7   6   2     8899.32     8260.94    307.60 o 
  -6   6   2     5722.29     5312.31    203.97 o 
  -5   6   2      160.83      190.14     33.86 o 
  -4   6   2     1622.76     1460.35     64.84 o 
  -3   6   2      628.02      827.45     69.98 o 
  -2   6   2      730.57      642.27     56.24 o 
  -1   6   2        4.48       -7.36     25.92 o 
   0   6   2    15705.67    13364.39    514.05 o 
   1   6   2     7268.98     6695.19    267.41 o 
   2   6   2      648.28      753.15     54.56 o 
   3   6   2     7552.36     6438.83    266.49 o 
   4   6   2     1780.26     1643.34     89.37 o 
   5   6   2       73.22      -26.69     39.57 o 
   6   6   2     1799.54     1665.60     99.25 o 
   7   6   2      636.95      609.03     77.56 o 
   8   6   2      644.73      610.70     80.22 o 
   9   6   2      463.70      541.50     85.90 o 
  10   6   2     2512.97     2542.34    158.11 o 
  11   6   2      200.37      128.01     77.40 o 
  12   6   2      155.80       62.70    119.66 o 
  13   6   2      317.00      133.67    113.71 o 
  14   6   2       27.29      -62.11    100.62 o 
  15   6   2      454.59      306.58    128.74 o 
 -16   7   2        4.38      -91.57     71.51 o 
 -15   7   2      156.92      -35.44     85.50 o 
 -14   7   2        2.75     -116.83     87.48 o 
 -13   7   2      199.16       88.69    103.41 o 
 -12   7   2      423.50      455.75    125.88 o 
 -11   7   2      151.75       49.16     96.29 o 
 -10   7   2      455.41      608.43     89.39 o 
  -9   7   2      179.29      175.22     53.66 o 
  -8   7   2       28.47      -15.34     39.21 o 
  -7   7   2      710.41      745.28     64.14 o 
  -6   7   2       11.52       -4.39     27.49 o 
  -5   7   2      326.95      217.38     32.52 o 
  -4   7   2       31.87       -7.87     20.04 o 
  -3   7   2     3543.96     3629.83    155.43 o 
  -2   7   2     1618.14     1395.22     61.09 o 
  -1   7   2      718.56      847.01     59.54 o 
   0   7   2     4518.33     4347.77    180.31 o 
   1   7   2      154.03      195.56     39.36 o 
   2   7   2      354.34      382.17     44.45 o 
   3   7   2       56.54       85.53     36.00 o 
   4   7   2     5855.48     5855.78    219.75 o 
   5   7   2       14.46      -56.85     37.90 o 
   6   7   2       65.05      -14.52     46.66 o 
   7   7   2       42.88       53.60     55.25 o 
   8   7   2       78.99       25.49     57.94 o 
   9   7   2      395.08      426.59     86.57 o 
  10   7   2     1295.60     1543.10    133.38 o 
  11   7   2      584.03      675.45    102.52 o 
  12   7   2      333.46      327.56    122.42 o 
  13   7   2      251.07      209.80    130.78 o 
  14   7   2      171.55       65.27    111.12 o 
  15   7   2        0.61     -139.98    104.09 o 
 -16   8   2       56.74      -59.19     78.11 o 
 -15   8   2        0.30      -80.41     87.36 o 
 -14   8   2      162.43      129.05    103.33 o 
 -13   8   2      157.74      -10.03     92.70 o 
 -12   8   2      158.38       73.25     95.08 o 
 -11   8   2      265.64      312.65    109.00 o 
 -10   8   2       61.06       -6.71     64.34 o 
  -9   8   2     2048.79     1978.59    103.05 o 
  -8   8   2      669.76      876.45     85.56 o 
  -7   8   2     6099.65     5784.78    199.05 o 
  -6   8   2     2253.46     2249.51     94.15 o 
  -5   8   2     2779.52     2469.87    100.26 o 
  -4   8   2     7841.01     7502.41    304.23 o 
  -3   8   2     1732.20     1690.80     84.47 o 
  -2   8   2     2733.85     2289.34    102.73 o 
  -1   8   2     2879.02     2669.09    118.46 o 
   0   8   2       23.09      -13.32     31.20 o 
   1   8   2      483.02      401.45     55.62 o 
   2   8   2     2166.18     2174.41     84.99 o 
   3   8   2    14664.23    13966.68    450.25 o 
   4   8   2      721.35      965.74     70.14 o 
   5   8   2     3992.61     3391.16    139.62 o 
   6   8   2     4583.42     4357.55    174.16 o 
   7   8   2       21.98       -8.50     42.47 o 
   8   8   2     4877.84     4277.51    177.04 o 
   9   8   2      308.63      265.62     61.98 o 
  10   8   2     3435.91     3196.59    170.42 o 
  11   8   2      975.89     1192.27    178.50 o 
  12   8   2       94.88      -66.35     86.01 o 
  13   8   2      211.82      269.11    123.13 o 
  14   8   2       81.23     -131.89    102.62 o 
  15   8   2      581.07      437.33    299.92 o 
 -16   9   2       99.30        1.73     83.79 o 
 -15   9   2        0.93      -28.14     93.02 o 
 -14   9   2       17.50     -104.89     91.75 o 
 -13   9   2       98.30      -63.34     94.42 o 
 -12   9   2        7.40     -124.91     83.27 o 
 -11   9   2     1627.43     1779.00    202.05 o 
 -10   9   2     1315.73     1490.58    127.10 o 
  -9   9   2      259.03      286.71     80.34 o 
  -8   9   2      469.31      487.18     76.19 o 
  -7   9   2       14.80       49.85     38.22 o 
  -6   9   2     2538.29     2334.24     97.36 o 
  -5   9   2      497.85      444.33     54.07 o 
  -4   9   2      908.76     1259.74     84.20 o 
  -3   9   2      172.02      195.54     47.70 o 
  -2   9   2      558.69      605.78     75.14 o 
  -1   9   2       25.41       47.95     30.26 o 
   0   9   2     2139.81     1859.48     91.08 o 
   1   9   2      604.91      803.16     65.39 o 
   2   9   2     3376.89     3543.06    138.83 o 
   3   9   2       13.44      -38.76     30.53 o 
   4   9   2     2102.52     1877.14     87.97 o 
   5   9   2      260.97      185.36     45.64 o 
   6   9   2        4.37      -58.70     39.13 o 
   7   9   2     1819.94     1798.42    122.01 o 
   8   9   2       76.41       97.93     50.71 o 
   9   9   2      495.86      712.18     97.45 o 
  10   9   2        9.64       23.67     72.82 o 
  11   9   2      329.45      328.62    104.07 o 
  12   9   2      147.79      -43.31     98.25 o 
  13   9   2       21.64     -111.24    103.46 o 
  14   9   2      135.31     -132.25    134.46 o 
  15   9   2      119.21      -15.07    133.24 o 
 -16  10   2        2.67       14.25     82.97 o 
 -15  10   2      215.95       80.79     92.79 o 
 -14  10   2      399.30      240.85    110.97 o 
 -13  10   2       10.84     -106.10     92.61 o 
 -12  10   2      559.68      397.75    119.77 o 
 -11  10   2      733.87      912.36    139.01 o 
 -10  10   2      476.52      465.93     86.94 o 
  -9  10   2       91.64       36.67     62.72 o 
  -8  10   2      842.89     1094.49    104.21 o 
  -7  10   2     4011.78     3629.58    150.09 o 
  -6  10   2     1740.40     1714.35     92.60 o 
  -5  10   2      238.88      299.72     50.90 o 
  -4  10   2     2375.24     2096.02    119.29 o 
  -3  10   2      185.02      136.92     49.55 o 
  -2  10   2        6.30      -12.30     27.00 o 
  -1  10   2     1970.90     1648.46     84.16 o 
   0  10   2        4.55      -16.03     33.01 o 
   1  10   2      599.61      836.68     68.30 o 
   2  10   2       93.16       73.56     33.94 o 
   3  10   2     2115.39     1844.00     78.53 o 
   4  10   2       30.85      -40.84     35.68 o 
   5  10   2     2324.74     1916.18     92.70 o 
   6  10   2      277.25      216.37     52.51 o 
   7  10   2     1071.97     1218.33     89.87 o 
   8  10   2     1846.41     2118.51    127.02 o 
   9  10   2        9.54       13.91     71.30 o 
  10  10   2        3.85      -52.08     72.12 o 
  11  10   2      319.72      265.64     91.52 o 
  12  10   2       49.53     -116.98     92.69 o 
  13  10   2        6.08     -110.15    101.72 o 
  14  10   2        0.15     -168.29    134.27 o 
  15  10   2      365.70      317.04    252.59 o 
 -16  11   2       39.68      -19.67    106.59 o 
 -15  11   2      193.91       73.61     92.51 o 
 -14  11   2      450.93       73.22    129.73 o 
 -13  11   2      239.11      288.50    110.85 o 
 -12  11   2      556.56      361.64    116.78 o 
 -11  11   2     2278.55     2414.34    196.40 o 
 -10  11   2     1529.19     1502.62    128.14 o 
  -9  11   2       88.17       24.93     64.89 o 
  -8  11   2      977.16     1030.61    102.59 o 
  -7  11   2     1751.42     1760.37     91.55 o 
  -6  11   2     4882.93     4859.30    237.83 o 
  -5  11   2     2383.73     2095.14    121.21 o 
  -4  11   2      286.84      296.65     60.76 o 
  -3  11   2     1237.86     1413.05    109.99 o 
  -2  11   2     1144.13     1333.10    139.92 o 
  -1  11   2     3585.76     2989.43    132.83 o 
   0  11   2      391.25      414.19     51.44 o 
   1  11   2       98.14       31.71     37.30 o 
   2  11   2     5736.29     5333.86    201.85 o 
   3  11   2     1121.53     1518.01     91.96 o 
   4  11   2     6092.51     5677.20    217.53 o 
   5  11   2     3590.13     3419.80    143.18 o 
   6  11   2      626.79      648.60     68.51 o 
   7  11   2      983.46     1116.68     89.43 o 
   8  11   2      868.51      853.33     83.70 o 
   9  11   2      467.47      507.00     91.35 o 
  10  11   2        6.43       12.99     77.38 o 
  11  11   2      444.02      589.82    106.50 o 
  12  11   2      103.16       84.98    107.38 o 
  13  11   2       11.28      -35.50    135.31 o 
  14  11   2      549.84      624.33    184.93 o 
  15  11   2        0.45      -79.37    144.79 o 
 -15  12   2       19.88       21.03    150.21 o 
 -14  12   2       23.52      -19.06    115.85 o 
 -13  12   2       44.60       -8.17     93.48 o 
 -12  12   2       97.90       33.13     89.82 o 
 -11  12   2      188.70      170.12     99.69 o 
 -10  12   2       42.59        9.59     79.27 o 
  -9  12   2       75.79      -42.08     63.66 o 
  -8  12   2      324.66      239.51     82.48 o 
  -7  12   2      113.77      110.57     52.29 o 
  -6  12   2       21.58       30.01     63.27 o 
  -5  12   2       75.54       93.08     53.08 o 
  -4  12   2     4208.83     3934.27    201.17 o 
  -3  12   2     1150.42     1449.25    165.52 o 
  -2  12   2      536.84      580.75     63.85 o 
  -1  12   2       75.72       -2.99     33.05 o 
   0  12   2      307.16      260.80     46.47 o 
   1  12   2      558.49      672.93     80.99 o 
   2  12   2     1337.78     1328.04     78.21 o 
   3  12   2        0.92      -38.04     33.16 o 
   4  12   2       34.49      -42.20     39.92 o 
   5  12   2      102.08       28.97     46.02 o 
   6  12   2        0.83      -35.40     45.01 o 
   7  12   2       27.62      -54.88     47.25 o 
   8  12   2      256.02      206.15     63.38 o 
   9  12   2      205.54       86.11     72.71 o 
  10  12   2      241.66      366.92     98.17 o 
  11  12   2      375.85      330.32     97.35 o 
  12  12   2        0.16      -62.01    144.60 o 
  13  12   2       55.97      -12.62    170.45 o 
  14  12   2       13.90     -148.20    171.05 o 
 -15  13   2      402.23      134.27    141.36 o 
 -14  13   2       61.86      -11.32    112.76 o 
 -13  13   2      331.03      180.50    151.53 o 
 -12  13   2      636.67      437.57    141.56 o 
 -11  13   2     1147.32     1082.44    212.36 o 
 -10  13   2      496.66      471.53    104.34 o 
  -9  13   2       74.36       33.19     76.06 o 
  -8  13   2     1072.11     1373.08    195.58 o 
  -7  13   2     1121.93     1043.71    121.22 o 
  -6  13   2     3162.80     3083.89    168.90 o 
  -5  13   2     1286.26     1618.91    125.96 o 
  -4  13   2      180.85      113.04     58.81 o 
  -3  13   2     2298.01     2007.37    122.67 o 
  -2  13   2       17.49       24.53     31.66 o 
  -1  13   2       25.85      -29.09     34.62 o 
   0  13   2     2064.12     1842.28     98.89 o 
   1  13   2       99.88       56.23     43.01 o 
   2  13   2     3426.79     3257.24    134.30 o 
   3  13   2       79.67       74.65     39.57 o 
   4  13   2     6370.04     6431.94    223.87 o 
   5  13   2      905.83     1192.54     86.93 o 
   6  13   2        5.68      -28.51     51.01 o 
   7  13   2      356.12      255.04     62.84 o 
   8  13   2     1518.10     1874.56    123.53 o 
   9  13   2      984.33     1301.85    170.62 o 
  10  13   2      140.15      121.02     84.49 o 
  11  13   2      938.65     1176.50    152.06 o 
  12  13   2      200.59      311.93    113.78 o 
  13  13   2       77.90       31.01    174.52 o 
  14  13   2      289.48      385.20    215.53 o 
 -15  14   2       29.48       62.50    165.66 o 
 -14  14   2      280.64      116.90    138.44 o 
 -13  14   2      111.94      -32.50    114.33 o 
 -12  14   2      320.54      393.02    142.75 o 
 -11  14   2       14.71     -104.26     69.51 o 
 -10  14   2        3.24      -69.61     77.37 o 
  -9  14   2       29.07      -10.17     77.81 o 
  -8  14   2      257.77      408.57     95.54 o 
  -7  14   2      938.56      991.80    242.98 o 
  -6  14   2      879.68     1047.99    137.60 o 
  -5  14   2     1725.24     1686.73    124.46 o 
  -4  14   2     4181.21     3900.98    205.15 o 
  -3  14   2     1083.62     1162.72    108.92 o 
  -2  14   2     1950.46     1836.83    147.32 o 
  -1  14   2      193.52      138.61     43.14 o 
   0  14   2     2691.00     2431.14    117.92 o 
   1  14   2      306.57      208.13     52.91 o 
   2  14   2      240.24      190.24     43.25 o 
   3  14   2     2736.15     2652.42    107.37 o 
   4  14   2      655.90      779.26     65.87 o 
   5  14   2     1935.63     1972.39    102.57 o 
   6  14   2       14.66      -70.78     47.18 o 
   7  14   2      272.35      166.57     60.41 o 
   8  14   2     1840.40     2247.07    132.84 o 
   9  14   2       22.57     -102.35     68.24 o 
  10  14   2     1275.43     1926.14    563.68 o 
  11  14   2      334.23      354.35    133.62 o 
  12  14   2      349.51      728.06    269.19 o 
  13  14   2      671.42      919.51    270.39 o 
  14  14   2       12.47      236.98    214.54 o 
 -14  15   2        3.72      -58.75    112.54 o 
 -13  15   2       58.55     -103.59    166.98 o 
 -12  15   2      173.45      -13.54    166.43 o 
 -11  15   2       20.05      -15.07     79.73 o 
 -10  15   2       80.53      -25.75     77.18 o 
  -9  15   2       86.29       14.31     82.44 o 
  -8  15   2       20.96        4.47     73.84 o 
  -7  15   2      226.32      282.36    114.03 o 
  -6  15   2      191.29      164.55     68.72 o 
  -5  15   2        0.36      -65.90     58.75 o 
  -4  15   2       27.56       26.42     58.57 o 
  -3  15   2       39.01       18.07     59.76 o 
  -2  15   2       28.30      -60.69     53.22 o 
  -1  15   2      351.52      395.53     55.17 o 
   0  15   2       71.65       -8.27     40.30 o 
   1  15   2       34.19       44.61     46.77 o 
   2  15   2     2566.75     2358.51    120.74 o 
   3  15   2      432.79      424.42     59.74 o 
   4  15   2       32.81      -29.25     45.11 o 
   5  15   2       36.41      -73.20     49.62 o 
   6  15   2      246.89      119.69     61.07 o 
   7  15   2       15.51      -35.87     59.68 o 
   8  15   2        1.02      -91.15     60.77 o 
   9  15   2       71.66      -49.48     99.94 o 
  10  15   2      107.48      154.85    115.22 o 
  11  15   2       27.21       -8.41    110.55 o 
  12  15   2      109.29      196.67    221.41 o 
  13  15   2       15.59      148.34    201.79 o 
 -14  16   2      212.80      -37.84    112.80 o 
 -13  16   2       62.20      -29.56    133.72 o 
 -12  16   2      435.20      286.63    137.13 o 
 -11  16   2      648.60      716.17    124.55 o 
 -10  16   2       86.49       75.24     83.75 o 
  -9  16   2      741.19      818.25    121.31 o 
  -8  16   2     1356.19     1396.53    147.70 o 
  -7  16   2      218.77      336.22    110.62 o 
  -6  16   2      909.10      887.99    106.08 o 
  -5  16   2        9.12      -49.32     58.58 o 
  -4  16   2     4152.83     3907.06    210.52 o 
  -3  16   2       44.32      -14.82     59.71 o 
  -2  16   2     2731.83     2480.06    148.87 o 
  -1  16   2       44.78      -39.54     57.22 o 
   0  16   2     2409.08     2284.72    119.77 o 
   1  16   2     4174.48     3750.08    173.11 o 
   2  16   2      203.40      105.47     53.19 o 
   3  16   2     3766.87     3559.38    150.37 o 
   4  16   2      254.03      276.72     55.66 o 
   5  16   2      419.78      396.26     74.58 o 
   6  16   2      219.05      269.62     68.92 o 
   7  16   2       59.26      -86.36     57.58 o 
   8  16   2      207.89      134.82    104.26 o 
   9  16   2       64.62       30.31    104.26 o 
  10  16   2     2172.71     2252.66    257.38 o 
  11  16   2      110.68      191.71    169.51 o 
  12  16   2      834.71      818.06    167.60 o 
  13  16   2      644.54      577.97    240.59 o 
 -14  17   2       12.70       10.36    129.59 o 
 -13  17   2       19.30       37.94    118.46 o 
 -12  17   2      203.78      -37.11    116.98 o 
 -11  17   2       55.64       28.75     88.23 o 
 -10  17   2       18.46       75.94     87.05 o 
  -9  17   2       29.51      -78.39     74.21 o 
  -8  17   2       94.09       90.71     85.25 o 
  -7  17   2       70.95       31.98     92.84 o 
  -6  17   2      736.66      786.59    107.10 o 
  -5  17   2      245.54      290.22     83.32 o 
  -4  17   2        1.47      -72.46     62.05 o 
  -3  17   2     1842.04     2084.36    182.84 o 
  -2  17   2        0.30      -69.92     60.20 o 
  -1  17   2      651.77      682.77     94.63 o 
   0  17   2      755.71      900.36    105.57 o 
   1  17   2      550.86      680.24    100.06 o 
   2  17   2      112.63       30.56     60.55 o 
   3  17   2      190.79      147.24     95.56 o 
   4  17   2     1694.45     1796.22    103.54 o 
   5  17   2      186.77       52.75     61.69 o 
   6  17   2     1565.18     1974.59    138.50 o 
   7  17   2       39.05      -18.08     72.57 o 
   8  17   2      117.56       70.18    147.13 o 
   9  17   2     1427.76     1461.39    192.12 o 
  10  17   2      372.97      344.69    127.12 o 
  11  17   2        7.68      121.83    121.51 o 
  12  17   2       21.13       99.34    123.85 o 
  13  17   2       97.41      -43.00    190.79 o 
 -13  18   2        7.75       32.38    140.18 o 
 -12  18   2      192.23      173.81    148.94 o 
 -11  18   2       53.69     -101.33     90.06 o 
 -10  18   2        7.60     -115.38     81.43 o 
  -9  18   2      418.65      360.48    101.67 o 
  -8  18   2        6.91      -21.38     71.66 o 
  -7  18   2        2.78      -60.07     89.93 o 
  -6  18   2     1943.19     2180.74    161.27 o 
  -5  18   2      102.38       79.79     73.23 o 
  -4  18   2        2.40      -16.19     68.33 o 
  -3  18   2      237.11      126.38     72.42 o 
  -2  18   2     1709.41     1893.05    152.88 o 
  -1  18   2      171.50      279.20     80.17 o 
   0  18   2     1367.64     1793.01    299.68 o 
   1  18   2     1403.85     1497.54    111.74 o 
   2  18   2       82.44      109.05     55.52 o 
   3  18   2     1321.63     1579.95    139.52 o 
   4  18   2      100.72       83.59     54.18 o 
   5  18   2        8.59      -28.09     57.85 o 
   6  18   2      178.04      107.39    127.95 o 
   7  18   2       22.74     -103.48     68.99 o 
   8  18   2      133.97      258.90    162.47 o 
   9  18   2       15.08      -45.64    102.39 o 
  10  18   2      364.15      657.10    154.12 o 
  11  18   2        0.38      -53.36    122.72 o 
  12  18   2      203.37      281.32    131.92 o 
 -13  19   2      328.20      383.89    155.72 o 
 -12  19   2       20.09      -30.95    122.64 o 
 -11  19   2      185.33      126.55    102.56 o 
 -10  19   2      383.59      472.84    113.86 o 
  -9  19   2        2.39     -112.39     77.40 o 
  -8  19   2      373.43      524.80    109.38 o 
  -7  19   2       94.63       34.97     97.56 o 
  -6  19   2     1001.45     1086.32    125.16 o 
  -5  19   2     2161.02     2313.88    168.16 o 
  -4  19   2        2.16      -72.43     67.58 o 
  -3  19   2      206.22      302.81     82.57 o 
  -2  19   2      107.34       58.31     86.13 o 
  -1  19   2      434.45      417.78     93.67 o 
   0  19   2      546.46      598.84    111.19 o 
   1  19   2      613.06      717.01    106.26 o 
   2  19   2      579.48      696.38    138.73 o 
   3  19   2      522.79      564.01     99.55 o 
   4  19   2     2102.32     1916.57    136.29 o 
   5  19   2      246.26      130.27     78.76 o 
   6  19   2      269.98      312.91     90.20 o 
   7  19   2      541.56      600.71    107.96 o 
   8  19   2        4.62       61.23    108.46 o 
   9  19   2      883.42      986.77    207.24 o 
  10  19   2       95.12      -21.40    105.49 o 
  11  19   2      341.58      439.89    239.45 o 
  12  19   2      234.05      275.93    138.92 o 
 -13  20   2       41.54      -28.52    136.53 o 
 -12  20   2      110.14        7.92    163.13 o 
 -11  20   2        2.24       56.52     96.81 o 
 -10  20   2      198.86      199.73    107.95 o 
  -9  20   2       53.49       45.89    105.76 o 
  -8  20   2        0.17       53.79     88.36 o 
  -7  20   2        0.42       54.24    190.24 o 
  -6  20   2        0.18      -46.49    101.28 o 
  -5  20   2        2.49      101.70     91.37 o 
  -4  20   2      250.20      296.17    121.24 o 
  -3  20   2      310.04      309.23     93.95 o 
  -2  20   2        0.62      -12.04     70.25 o 
  -1  20   2       48.63       47.20     71.48 o 
   0  20   2       61.02      -65.92    121.08 o 
   1  20   2       13.29      -44.45     68.93 o 
   2  20   2      402.45      512.53     98.58 o 
   3  20   2     1340.93     1296.98    133.39 o 
   4  20   2       96.18      -19.12     71.22 o 
   5  20   2       18.06      -40.27     70.25 o 
   6  20   2        3.44        7.25     78.40 o 
   7  20   2       11.62      -93.09     75.26 o 
   8  20   2       37.19      -24.03    107.40 o 
   9  20   2       43.85       71.11    109.48 o 
  10  20   2       93.99       -4.09    108.01 o 
  11  20   2       39.07        2.35    115.65 o 
  12  20   2       67.76      102.15    129.79 o 
 -12  21   2       19.42       48.38    133.58 o 
 -11  21   2       21.06      -53.76     99.36 o 
 -10  21   2       70.83      143.88    101.62 o 
  -9  21   2       56.41       24.35     89.39 o 
  -8  21   2      909.84      906.21    137.56 o 
  -7  21   2        1.12      -54.45     96.58 o 
  -6  21   2      460.18      530.38    136.46 o 
  -5  21   2     1801.71     1852.46    166.05 o 
  -4  21   2      485.47      530.94    105.86 o 
  -3  21   2      180.56      152.22     84.18 o 
  -2  21   2       12.60       24.45     76.24 o 
  -1  21   2     2113.60     2467.11    179.29 o 
   0  21   2        9.07      -65.83     77.46 o 
   1  21   2      452.96      453.59    100.16 o 
   2  21   2     1267.83     1636.75    152.47 o 
   3  21   2       21.38      -56.81     99.03 o 
   4  21   2       31.87       53.74     77.51 o 
   5  21   2      254.82      185.89     86.49 o 
   6  21   2      593.17      572.63    123.36 o 
   7  21   2       98.74      113.17    141.26 o 
   8  21   2        0.35      -30.22    103.67 o 
   9  21   2      322.87      548.45    141.72 o 
  10  21   2       32.66      169.62    128.90 o 
  11  21   2       21.96        9.57    115.95 o 
 -11  22   2      417.82      399.02    124.93 o 
 -10  22   2       15.16       50.82    103.56 o 
  -9  22   2       53.29      -38.66    100.58 o 
  -8  22   2      387.27      385.57    140.00 o 
  -7  22   2     1172.42     1314.84    342.22 o 
  -6  22   2        6.60     -101.00    107.11 o 
  -5  22   2       97.70       78.04     82.10 o 
  -4  22   2      527.90      634.92    110.68 o 
  -3  22   2      220.69      241.48     89.04 o 
  -2  22   2     4508.76     4252.04    240.18 o 
  -1  22   2        1.38      -82.46     80.87 o 
   0  22   2      577.34      871.02    119.85 o 
   1  22   2      557.12      673.96    149.37 o 
   2  22   2       57.63      -10.75    128.33 o 
   3  22   2     1425.84     1365.99    185.05 o 
   4  22   2      130.90      -45.87    104.34 o 
   5  22   2     1380.22     1575.86    154.83 o 
   6  22   2       20.21      -39.80     80.40 o 
   7  22   2       67.05      -24.71     99.08 o 
   8  22   2      242.13      298.87    129.40 o 
   9  22   2       69.54       63.44    117.88 o 
  10  22   2      438.89      391.12    137.72 o 
 -11  23   2       13.22     -144.68     98.37 o 
 -10  23   2      135.45      155.38    111.59 o 
  -9  23   2       38.27       60.60    104.44 o 
  -8  23   2      113.86      183.84    103.63 o 
  -7  23   2        7.87      -54.44    112.93 o 
  -6  23   2      203.74      154.35    114.95 o 
  -5  23   2        8.94      -42.53     82.08 o 
  -4  23   2      137.98      135.12     87.82 o 
  -3  23   2       93.51      -28.93     80.58 o 
  -2  23   2      303.72      501.24    105.34 o 
  -1  23   2       45.70       87.04     81.65 o 
   0  23   2       36.61       33.62     76.72 o 
   1  23   2      217.36      239.40    121.44 o 
   2  23   2        4.97     -119.47     93.83 o 
   3  23   2       32.12      -15.15    104.57 o 
   4  23   2       59.91      -42.57    106.73 o 
   5  23   2       28.94      -34.70    100.74 o 
   6  23   2      116.90      104.58     92.63 o 
   7  23   2       11.57     -146.90     97.93 o 
   8  23   2       54.19      202.28    114.41 o 
   9  23   2       11.64       26.31    171.66 o 
  10  23   2       43.15       16.99    113.79 o 
 -10  24   2       70.71       34.51     97.34 o 
  -9  24   2      191.77      140.78    105.58 o 
  -8  24   2       81.75      177.47    132.29 o 
  -7  24   2      919.52     1210.84    192.99 o 
  -6  24   2        7.19     -114.72    105.39 o 
  -5  24   2      242.46      138.74     99.72 o 
  -4  24   2      149.33      164.77     95.22 o 
  -3  24   2      418.74      222.06     96.51 o 
  -2  24   2      839.82     1005.19    136.11 o 
  -1  24   2      211.36      237.05    128.26 o 
   0  24   2      175.75      159.24    115.21 o 
   1  24   2     1350.91     1594.80    206.92 o 
   2  24   2        2.38      -34.84    105.66 o 
   3  24   2        8.58       12.43    110.40 o 
   4  24   2       12.90      -55.33    109.09 o 
   5  24   2      679.69      773.48    159.37 o 
   6  24   2      296.98      304.20    132.11 o 
   7  24   2      219.27      129.43    184.63 o 
   8  24   2      429.38      576.31    152.37 o 
   9  24   2        0.03       99.26    178.08 o 
  -9  25   2       61.16       37.54    122.29 o 
  -8  25   2      133.84      134.50    134.12 o 
  -7  25   2       75.68      221.68    122.10 o 
  -6  25   2       62.34      -30.86    178.20 o 
  -5  25   2        3.40        8.16    109.12 o 
  -4  25   2       78.57        8.82     88.53 o 
  -3  25   2       36.54      -63.52     90.92 o 
  -2  25   2      105.18      159.41    112.01 o 
  -1  25   2      119.24       91.11    112.01 o 
   0  25   2      739.76      709.09    154.15 o 
   1  25   2       23.50      -75.80    130.03 o 
   2  25   2        3.77     -150.39    100.30 o 
   3  25   2        5.69     -123.30     99.94 o 
   4  25   2      758.03      912.74    363.88 o 
   5  25   2      139.29       37.62    123.54 o 
   6  25   2       87.08       45.55    123.82 o 
   7  25   2       91.62      151.97    192.55 o 
   8  25   2       12.79       98.75    168.69 o 
  -9  26   2       47.69       -8.71    204.10 o 
  -8  26   2       73.51       58.75    126.64 o 
  -7  26   2      112.01      -15.59    123.29 o 
  -6  26   2        0.42      -37.86    117.74 o 
  -5  26   2      204.69      178.33    198.21 o 
  -4  26   2      245.09       98.56    101.35 o 
  -3  26   2       34.54      -36.05    130.40 o 
  -2  26   2      563.78      302.70    138.79 o 
  -1  26   2      150.06      105.65    126.00 o 
   0  26   2       75.73      -93.05    105.65 o 
   1  26   2        2.34     -151.96    101.30 o 
   2  26   2       73.09      -14.62    108.31 o 
   3  26   2      313.93      166.84    124.56 o 
   4  26   2        1.85      -69.67    112.45 o 
   5  26   2      232.25      245.37    140.64 o 
   6  26   2      135.51       76.43    184.19 o 
   7  26   2      119.77       83.35    197.83 o 
   8  26   2       80.97      177.92    187.49 o 
  -8  27   2      513.11      651.22    208.71 o 
  -7  27   2       23.57      -50.42    110.92 o 
  -6  27   2      230.92      522.14    152.12 o 
  -5  27   2      169.72       83.21    190.18 o 
  -4  27   2       24.44     -131.01     87.34 o 
  -3  27   2      297.71      399.74    153.34 o 
  -2  27   2       89.06      141.64    128.26 o 
  -1  27   2      489.96      612.76    166.84 o 
   0  27   2      166.35       12.32    170.56 o 
   1  27   2       29.69      -53.94    117.91 o 
   2  27   2      233.64      331.69    143.42 o 
   3  27   2        0.10     -123.22    109.93 o 
   4  27   2      859.99      595.44    163.30 o 
   5  27   2      357.87      365.69    262.37 o 
   6  27   2      331.07      377.39    214.87 o 
  -6  28   2        4.93     -156.33    114.45 o 
  -5  28   2       11.09       19.93    128.22 o 
  -4  28   2       15.16       87.58    129.35 o 
  -3  28   2       18.40       47.45    132.09 o 
  -2  28   2       71.89      -88.97    117.97 o 
  -1  28   2        2.32       -8.17    304.65 o 
   0  28   2       61.72       63.76    131.39 o 
   1  28   2       17.94      -77.26    122.47 o 
   2  28   2        0.91      -73.44    121.52 o 
   3  28   2        1.59      -12.95    136.96 o 
   4  28   2       26.30     -116.78    127.62 o 
   5  28   2      123.17       37.48    123.58 o 
  -5  29   2       31.01     -152.08    159.45 o 
  -4  29   2       10.36     -124.06    168.91 o 
  -3  29   2      497.86      665.36    175.77 o 
  -2  29   2       33.35      -43.14    120.74 o 
  -1  29   2       37.17      -91.54    160.06 o 
   0  29   2       48.36      101.46    134.67 o 
   1  29   2       52.85      -69.77    122.91 o 
   2  29   2       20.05     -160.77    116.97 o 
   3  29   2       15.21      -99.67    193.87 o 
   4  29   2      342.42      455.55    174.35 o 
  -2  30   2      394.16      796.26    388.57 o 
  -1  30   2      106.12       16.22    135.09 o 
   0  30   2      208.04      207.62    142.06 o 
   1  30   2        5.80     -141.86    126.11 o 
 -16   1   3       30.27      -26.64     82.67 o 
 -15   1   3        7.75       -1.70     88.43 o 
 -14   1   3      213.17      201.60     92.54 o 
 -13   1   3        3.40       69.00     84.71 o 
 -12   1   3     2055.34     2398.88    170.22 o 
 -11   1   3     1626.31     2061.14    170.25 o 
 -10   1   3     1894.96     2159.06    146.21 o 
  -9   1   3     1579.65     2241.34    178.34 o 
  -8   1   3      900.40     1197.83    102.33 o 
  -7   1   3      481.56      555.93     56.86 o 
  -6   1   3      714.20      943.84     85.31 o 
  -5   1   3      444.82      438.34     51.14 o 
  -4   1   3     4661.84     4340.91    259.49 o 
  -3   1   3      476.22      618.24     75.63 o 
  -2   1   3    10969.90     9484.85    532.19 o 
  -1   1   3      948.63     1071.96     84.58 o 
   0   1   3     9885.02     9112.94    364.53 o 
   1   1   3     6334.18     5567.90    461.00 o 
   2   1   3        1.19      -50.82     36.51 o 
   3   1   3     6446.53     6822.11    397.24 o 
   4   1   3       73.05       80.21     58.03 o 
   5   1   3     1232.80     1084.99    175.90 o 
   6   1   3     3738.30     3517.71    233.83 o 
   7   1   3      171.89      236.73    110.57 o 
   8   1   3     1998.51     2218.93    278.27 o 
   9   1   3       35.80       85.32     99.62 o 
  10   1   3      590.22      825.89    160.16 o 
  11   1   3      757.22      844.07    166.12 o 
  12   1   3      254.15      166.91    178.63 o 
  13   1   3     2058.93     2125.05    508.26 o 
  14   1   3        9.81      -93.11    127.19 o 
  15   1   3      216.68      282.42    163.13 o 
 -16   2   3        0.42     -109.17     72.78 o 
 -15   2   3       68.11      -28.57     80.05 o 
 -14   2   3       31.86      -89.42     90.39 o 
 -13   2   3      607.04      656.32    129.66 o 
 -12   2   3     1357.78     1743.02    169.32 o 
 -11   2   3      350.27      452.19     90.10 o 
 -10   2   3      653.68      885.94    102.31 o 
  -9   2   3     1338.68     1608.29    137.99 o 
  -8   2   3      563.79      872.47    101.75 o 
  -7   2   3      278.80      312.73     38.58 o 
  -6   2   3      162.21      152.12     38.69 o 
  -5   2   3      895.23     1113.61    110.70 o 
  -3   2   3      106.97      154.34     48.03 o 
  -2   2   3     9160.40     9643.21   1575.81 o 
  -1   2   3     9571.99     9108.44    418.95 o 
   0   2   3     1569.99     1059.39    118.76 o 
   1   2   3      496.23      569.39     65.12 o 
   2   2   3      144.80      235.22     55.43 o 
   3   2   3      526.56      554.97     78.61 o 
   4   2   3     4215.30     3897.08    715.38 o 
   5   2   3     1608.78     1508.20    133.48 o 
   6   2   3      315.32      262.81    119.31 o 
   7   2   3     1886.23     1815.40    152.87 o 
   8   2   3      610.18      791.03    133.88 o 
   9   2   3      286.99      235.76    108.24 o 
  10   2   3      215.90      257.71    261.44 o 
  11   2   3     1866.25     1848.19    226.68 o 
  12   2   3      936.35     1169.78    305.55 o 
  13   2   3        5.02      -48.85    118.90 o 
  14   2   3      671.28      777.75    185.80 o 
  15   2   3       93.27       91.28    147.90 o 
 -16   3   3      212.43       44.51     87.58 o 
 -15   3   3        5.33      -58.45     82.66 o 
 -14   3   3       31.25      -92.63     88.29 o 
 -13   3   3       43.03      -15.87    102.98 o 
 -12   3   3      426.06      443.52     98.19 o 
 -11   3   3     1312.52     1657.59    140.56 o 
 -10   3   3      316.95      224.11    124.53 o 
  -9   3   3        1.25      191.05     96.80 o 
  -8   3   3      447.88      590.76     96.29 o 
  -7   3   3       25.03       33.35     37.01 o 
  -6   3   3      559.42      600.05     77.86 o 
  -5   3   3     1258.19     1317.18    219.73 o 
  -4   3   3    10327.83    10245.79    410.60 o 
  -3   3   3      377.82      471.30     87.42 o 
  -2   3   3     6750.14     6038.11    498.70 o 
  -1   3   3     1525.02     1436.48    176.83 o 
   0   3   3       70.25       84.49     46.63 o 
   1   3   3      160.79      127.91     45.59 o 
   2   3   3      217.89      155.26     55.59 o 
   3   3   3     1951.98     1628.80    122.30 o 
   4   3   3        1.02      -22.27     63.78 o 
   5   3   3      226.42      116.23     66.37 o 
   6   3   3       10.45       15.31     68.20 o 
   7   3   3        3.91        1.14     76.27 o 
   8   3   3       98.17      149.52    104.68 o 
   9   3   3      248.25      304.70    108.53 o 
  10   3   3      914.76     1358.99    342.77 o 
  11   3   3       55.93      -44.16    118.39 o 
  12   3   3       30.64     -118.15    109.57 o 
  13   3   3       15.02      224.33    252.20 o 
  14   3   3       24.87       -7.42    132.92 o 
  15   3   3       79.27      -59.60    147.19 o 
 -16   4   3        8.24      -64.83     74.01 o 
 -15   4   3      136.23       35.78     93.05 o 
 -14   4   3       29.58     -129.77     97.32 o 
 -13   4   3      195.62       39.50     92.36 o 
 -12   4   3      864.71      944.75    148.68 o 
 -11   4   3       43.06      106.43     76.55 o 
 -10   4   3      585.75      701.31     94.09 o 
  -9   4   3     1063.04     1252.65     89.73 o 
  -8   4   3     1420.13     1528.69    161.82 o 
  -7   4   3      349.80      383.69     51.82 o 
  -6   4   3     2346.20     2207.54    108.35 o 
  -5   4   3     4822.23     4317.82    186.18 o 
  -4   4   3      855.93      891.28     77.92 o 
  -3   4   3    17150.95    16181.05    636.62 o 
  -2   4   3      941.47     1238.22    166.82 o 
  -1   4   3     9102.95     8288.56    468.91 o 
   0   4   3     1086.61      783.72     68.28 o 
   1   4   3      353.15      344.13     47.26 o 
   2   4   3     3721.47     3185.50    143.35 o 
   3   4   3     1718.58     1379.03     89.81 o 
   4   4   3     6650.98     6000.91    290.45 o 
   5   4   3     2430.61     1974.74    120.17 o 
   6   4   3      615.52      645.51    117.89 o 
   7   4   3     4931.98     4428.03    291.70 o 
   8   4   3     1181.39     1076.23    153.31 o 
   9   4   3     4287.53     4489.59    307.34 o 
  10   4   3        6.14      -68.20    131.68 o 
  11   4   3      743.17      676.52    153.21 o 
  12   4   3     2138.11     2478.81    267.36 o 
  13   4   3        0.19     -167.56    122.67 o 
  14   4   3      675.25      604.93    169.45 o 
  15   4   3      164.87      157.67    160.37 o 
 -16   5   3      146.41       67.22     86.46 o 
 -15   5   3       10.96      -40.18    122.77 o 
 -14   5   3       26.64      -45.20     94.32 o 
 -13   5   3      143.48      158.13    105.98 o 
 -12   5   3       30.02        4.41     93.29 o 
 -11   5   3      794.12      882.07    138.61 o 
 -10   5   3      100.39       36.15     64.72 o 
  -9   5   3      461.15      540.31     79.58 o 
  -8   5   3      471.26      534.46     81.79 o 
  -7   5   3      915.91     1125.38     77.49 o 
  -6   5   3      559.70      589.61     60.04 o 
  -5   5   3     1911.41     1845.69     93.52 o 
  -4   5   3       55.64        6.38     31.10 o 
  -3   5   3      146.56      222.36     61.28 o 
  -2   5   3      434.94      534.72     46.24 o 
  -1   5   3     2365.83     2180.27    146.73 o 
   0   5   3      564.98      488.65     61.28 o 
   1   5   3       76.96       30.70     33.65 o 
   2   5   3       42.68       61.14     37.88 o 
   3   5   3       26.37       31.96     51.83 o 
   4   5   3     1974.24     1668.11    105.92 o 
   5   5   3     1705.92     1622.22    107.55 o 
   6   5   3      770.97      669.07     86.93 o 
   7   5   3       16.05      -29.92     55.26 o 
   8   5   3      950.06     1039.32    115.78 o 
   9   5   3       14.94      -10.54     94.47 o 
  10   5   3       26.12     -118.46     96.22 o 
  11   5   3       36.93       53.34    115.55 o 
  12   5   3        2.76       74.97    124.06 o 
  13   5   3      623.94      518.67    275.02 o 
  14   5   3      156.15     -116.03    119.20 o 
  15   5   3      130.47      137.13    151.18 o 
 -16   6   3       13.11      -44.34     81.63 o 
 -15   6   3        1.00        9.04     85.42 o 
 -14   6   3        1.21     -132.92     88.61 o 
 -13   6   3        0.73      -59.46     91.38 o 
 -12   6   3      143.80       48.89     99.90 o 
 -11   6   3      127.08      -60.42     89.99 o 
 -10   6   3      817.13      915.15    168.02 o 
  -9   6   3       64.87       69.37     47.97 o 
  -8   6   3       37.26        0.78     42.47 o 
  -7   6   3       39.99      -36.16     36.10 o 
  -6   6   3      500.39      597.62     84.44 o 
  -5   6   3     3592.02     3319.48    149.15 o 
  -4   6   3        0.73      -10.82     30.26 o 
  -3   6   3      669.82      625.58     44.29 o 
  -2   6   3     3076.50     2870.04    113.74 o 
  -1   6   3      118.59      115.69     35.58 o 
   0   6   3     1617.56     1513.92     79.92 o 
   1   6   3      145.52      200.13     47.29 o 
   2   6   3       62.07       14.79     35.85 o 
   3   6   3      366.24      500.62     71.09 o 
   4   6   3     3334.33     2834.31    156.23 o 
   5   6   3       75.44        2.79     50.56 o 
   6   6   3      927.36      926.43    103.12 o 
   7   6   3     2045.47     2125.66    159.97 o 
   8   6   3     1638.70     1668.10    182.52 o 
   9   6   3     3033.15     2612.53    164.92 o 
  10   6   3      623.49      628.75    236.86 o 
  11   6   3       19.21     -155.34    103.56 o 
  12   6   3      662.57      796.13    232.74 o 
  13   6   3       28.63     -112.03    118.17 o 
  14   6   3      229.62      275.13    146.34 o 
  15   6   3      186.25      132.38    154.37 o 
 -16   7   3      138.34      -72.40    105.58 o 
 -15   7   3      105.38        4.39     99.95 o 
 -14   7   3       39.19      -53.41     91.41 o 
 -13   7   3     1051.35      828.24    204.32 o 
 -12   7   3        1.07      -73.99     92.36 o 
 -11   7   3      230.48      158.40    101.11 o 
 -10   7   3        0.16      -42.53     81.12 o 
  -9   7   3     1998.82     2010.21    117.83 o 
  -8   7   3        6.09      -17.34     42.16 o 
  -7   7   3     1430.17     1426.34    138.26 o 
  -6   7   3     1062.72     1082.33     76.46 o 
  -5   7   3      447.84      458.37     51.98 o 
  -4   7   3      354.05      282.77     45.47 o 
  -3   7   3       34.12       80.84     28.48 o 
  -2   7   3     2519.14     2089.34     88.42 o 
  -1   7   3     7650.74     7197.91    288.67 o 
   0   7   3      116.77       86.37     35.75 o 
   1   7   3     5388.34     4607.15    196.15 o 
   2   7   3     1453.80     1609.88    105.37 o 
   3   7   3    11848.37    10730.66    496.65 o 
   4   7   3        6.37       64.37     49.37 o 
   5   7   3     2500.82     2471.52    146.63 o 
   6   7   3     3698.56     3297.80    185.43 o 
   7   7   3       51.61      -24.45     60.95 o 
   8   7   3     7763.00     7482.01    371.96 o 
   9   7   3      139.85       88.86     75.12 o 
  10   7   3       27.30      -12.80     77.13 o 
  11   7   3      319.12      232.39    127.54 o 
  12   7   3       10.64     -161.57    107.72 o 
  13   7   3      534.69      512.35    205.03 o 
  14   7   3        8.63     -103.13    142.41 o 
 -16   8   3       67.40      -31.80     83.55 o 
 -15   8   3       66.34      -16.72     89.04 o 
 -14   8   3       15.82      -76.20     87.51 o 
 -13   8   3        0.21      -25.27     93.10 o 
 -12   8   3      528.58      597.72    190.84 o 
 -11   8   3       91.35       60.41     94.41 o 
 -10   8   3       61.89      -76.32     80.63 o 
  -9   8   3        0.66      -32.27     60.41 o 
  -8   8   3       12.52       11.85     54.88 o 
  -7   8   3      253.49      270.74     52.66 o 
  -6   8   3       15.02       24.51     37.18 o 
  -5   8   3       19.75      -29.18     28.10 o 
  -4   8   3      776.01      726.78     52.60 o 
  -3   8   3       47.24       37.70     28.82 o 
  -2   8   3       83.01       75.54     29.58 o 
  -1   8   3        4.56      -45.30     30.20 o 
   0   8   3       89.15       37.43     37.44 o 
   1   8   3     6349.42     6126.21    253.19 o 
   2   8   3     1228.37     1467.03     89.40 o 
   3   8   3        0.10      -39.90     35.56 o 
   4   8   3       72.51       15.27     43.63 o 
   5   8   3      278.69      282.79     70.84 o 
   6   8   3       28.92       37.15     59.29 o 
   7   8   3      347.40      406.98     86.65 o 
   8   8   3      823.91      849.26     98.53 o 
   9   8   3        7.24      -92.81     61.88 o 
  10   8   3      514.42      408.35     89.87 o 
  11   8   3      213.18      180.34     82.16 o 
  12   8   3       10.20     -124.63    100.92 o 
  13   8   3       18.05      -69.32    139.77 o 
  14   8   3       34.71     -105.16    148.84 o 
 -16   9   3      136.66      -23.95     83.31 o 
 -15   9   3      348.70      165.93    102.82 o 
 -14   9   3      338.15      189.00    150.14 o 
 -13   9   3      192.70      136.96    106.74 o 
 -12   9   3      128.59       75.69    121.29 o 
 -11   9   3      533.44      659.48    203.79 o 
 -10   9   3       53.18      -40.34     68.04 o 
  -9   9   3     2239.34     2149.18    199.15 o 
  -8   9   3      509.25      508.80     81.46 o 
  -7   9   3     2525.56     2643.39    156.97 o 
  -6   9   3     2879.64     2355.06    115.57 o 
  -5   9   3     2748.55     3066.00    123.49 o 
  -4   9   3      739.38      660.04     84.07 o 
  -3   9   3      123.62       65.65     29.34 o 
  -2   9   3     5305.93     5054.75    210.42 o 
  -1   9   3     1362.77     1373.04     83.98 o 
   0   9   3      327.52      364.39     51.44 o 
   1   9   3     4988.86     4439.71    191.88 o 
   2   9   3      354.78      382.23     52.56 o 
   3   9   3     8934.11     8911.69    325.33 o 
   4   9   3      430.31      361.88     61.27 o 
   5   9   3     4057.38     3977.16    183.43 o 
   6   9   3      575.07      539.28     80.76 o 
   7   9   3       19.05      -71.13     47.42 o 
   8   9   3     2318.68     2190.79    117.89 o 
   9   9   3      394.09      289.23     70.18 o 
  10   9   3        7.57      -47.33     70.56 o 
  11   9   3      263.10      304.09     89.28 o 
  12   9   3       24.86       22.85    100.62 o 
  13   9   3      324.64      389.12    130.94 o 
  14   9   3        4.32     -154.79    126.30 o 
 -16  10   3        4.17     -101.32     88.08 o 
 -15  10   3      119.05       96.30     99.46 o 
 -14  10   3      405.14      225.12    103.54 o 
 -13  10   3       65.23       27.46    137.23 o 
 -12  10   3      370.62      259.35    108.31 o 
 -11  10   3       46.35      -22.60     87.68 o 
 -10  10   3       57.30      -27.22     66.31 o 
  -9  10   3       11.68       41.82     66.84 o 
  -8  10   3     3097.09     2887.35    152.23 o 
  -7  10   3     2370.15     2176.59    116.96 o 
  -6  10   3     2005.31     1790.12     97.15 o 
  -5  10   3     2419.88     1885.46    100.01 o 
  -4  10   3      390.92      415.18     56.84 o 
  -3  10   3     1490.91     1523.93     75.79 o 
  -2  10   3      344.69      421.31     51.03 o 
  -1  10   3      375.38      685.92     77.47 o 
   0  10   3       10.94       -2.38     38.66 o 
   1  10   3      403.93      523.79     62.88 o 
   2  10   3     4894.67     4846.52    188.76 o 
   3  10   3      479.13      534.62     61.62 o 
   4  10   3      377.51      365.08     62.58 o 
   5  10   3     1131.97      983.04     91.61 o 
   6  10   3        6.53      -46.06     47.63 o 
   7  10   3      575.42      671.38     75.40 o 
   8  10   3      152.00      114.78     59.59 o 
   9  10   3      534.35      603.33     81.44 o 
  10  10   3     1420.50     1724.58    146.51 o 
  11  10   3       35.62     -106.47     70.98 o 
  12  10   3       63.67       27.75     85.27 o 
  13  10   3        3.45     -110.06    100.95 o 
  14  10   3      133.75     -112.38    130.22 o 
 -15  11   3      138.84       51.10     85.68 o 
 -14  11   3        9.71      -45.02     94.31 o 
 -13  11   3       69.24     -127.02     88.33 o 
 -12  11   3      192.97       -2.19    100.07 o 
 -11  11   3       81.53      -70.56     82.62 o 
 -10  11   3       80.66      -12.17     67.66 o 
  -9  11   3       37.36       49.75     70.86 o 
  -8  11   3        1.77      -46.46     68.12 o 
  -7  11   3        0.31       19.32     64.66 o 
  -6  11   3      932.43     1200.64    123.47 o 
  -5  11   3      441.90      448.24     75.81 o 
  -4  11   3       21.96      -23.74     39.01 o 
  -3  11   3      242.96      280.91     52.49 o 
  -2  11   3      579.58      632.93     60.22 o 
  -1  11   3      387.00      472.03     56.29 o 
   0  11   3     1206.47     1629.74    140.91 o 
   1  11   3     3164.83     2875.18    137.35 o 
   2  11   3      614.58      737.31     87.17 o 
   3  11   3     1360.21     1838.53    108.81 o 
   4  11   3     1769.54     1742.15    105.19 o 
   5  11   3     1205.83     1346.36     94.13 o 
   6  11   3      729.72      936.69     98.99 o 
   7  11   3       85.68       63.93     53.20 o 
   8  11   3      372.91      359.62     70.01 o 
   9  11   3      343.45      349.49     75.16 o 
  10  11   3       30.26      -90.49     73.18 o 
  11  11   3      106.99       15.56     89.13 o 
  12  11   3      152.76       25.04     91.84 o 
  13  11   3       89.98       79.33    132.94 o 
  14  11   3        1.32       -7.81    183.75 o 
 -15  12   3        5.02      -35.23     91.01 o 
 -14  12   3      897.50      551.60    278.54 o 
 -13  12   3      154.59      120.10     97.78 o 
 -12  12   3      231.72      177.72     93.38 o 
 -11  12   3      203.02       98.39     94.80 o 
 -10  12   3       48.19      -87.45     69.99 o 
  -9  12   3       45.36      -39.29     68.65 o 
  -8  12   3     1103.28     1434.49    122.47 o 
  -7  12   3     2376.96     2247.36    145.54 o 
  -6  12   3      888.53     1301.28    109.17 o 
  -5  12   3     2550.69     2416.53    139.33 o 
  -4  12   3        1.69      -34.50     47.82 o 
  -3  12   3     3967.45     3735.55    196.09 o 
  -2  12   3     2445.60     2191.26    107.51 o 
  -1  12   3      714.80      870.60     72.91 o 
   0  12   3     2809.04     2520.87    123.79 o 
   1  12   3     1028.39     1184.48     90.74 o 
   2  12   3     1762.03     1867.44    120.69 o 
   3  12   3      697.07      748.85     71.65 o 
   4  12   3     3741.73     3331.51    159.57 o 
   5  12   3     2102.70     1969.02    129.91 o 
   6  12   3       71.13       14.06     54.63 o 
   7  12   3     3275.91     3087.10    180.61 o 
   8  12   3      594.21      563.37     88.75 o 
   9  12   3     3063.08     3089.78    198.04 o 
  10  12   3      823.39      932.97    134.25 o 
  11  12   3        7.20        8.30     88.83 o 
  12  12   3      188.14      201.53    107.86 o 
  13  12   3       26.22     -212.29    141.53 o 
  14  12   3      380.64      260.50    200.80 o 
 -15  13   3      312.34       84.69     92.18 o 
 -14  13   3       95.87       56.60     90.19 o 
 -13  13   3      114.50        8.41     88.79 o 
 -12  13   3        1.71      -84.47     86.00 o 
 -11  13   3      103.05       72.05     93.74 o 
 -10  13   3      128.48      -45.33     69.69 o 
  -9  13   3       96.52       77.13     71.42 o 
  -8  13   3        7.75      -89.11     84.86 o 
  -7  13   3        2.49      -57.49     73.09 o 
  -6  13   3     1292.74     1614.80    170.50 o 
  -5  13   3        4.87      -50.75     50.18 o 
  -4  13   3      627.48      627.54     84.39 o 
  -3  13   3     1264.63     1357.46    118.39 o 
  -2  13   3     2442.69     2032.11    127.04 o 
  -1  13   3      796.28      913.38     76.67 o 
   0  13   3      397.62      411.76     73.87 o 
   1  13   3     1092.16      989.45     86.15 o 
   2  13   3      140.15      109.20     50.15 o 
   3  13   3     1113.54     1386.76     95.15 o 
   4  13   3       84.30       53.03     57.34 o 
   5  13   3      129.81      -24.50     64.79 o 
   6  13   3      341.32      352.30     73.28 o 
   7  13   3     1248.36     1298.94    117.50 o 
   8  13   3     3235.93     3069.13    163.90 o 
   9  13   3       78.63      191.22     95.47 o 
  10  13   3       43.14      -12.85     90.25 o 
  11  13   3      302.56      244.21    107.10 o 
  12  13   3        4.43      -92.62    111.15 o 
  13  13   3       96.80      184.30    204.87 o 
 -15  14   3       24.39      -21.22    118.54 o 
 -14  14   3       64.27      -21.97     94.37 o 
 -13  14   3      151.84      143.58    145.86 o 
 -12  14   3       81.77      -14.45    167.20 o 
 -11  14   3       38.31       28.06    100.92 o 
 -10  14   3       78.31      103.98    105.27 o 
  -9  14   3       39.36       46.67     81.86 o 
  -8  14   3      602.16      636.94    130.62 o 
  -7  14   3      191.38      310.17    101.71 o 
  -6  14   3     1123.85     1310.87    116.39 o 
  -5  14   3      417.25      361.73     74.77 o 
  -4  14   3        0.52      -11.73     53.67 o 
  -3  14   3     1636.01     1806.95    133.02 o 
  -2  14   3      367.50      377.94     79.91 o 
  -1  14   3       76.19      -51.69     53.54 o 
   0  14   3     1943.48     1868.90    112.08 o 
   1  14   3      126.91      160.13     86.91 o 
   2  14   3     2161.84     2126.84    117.27 o 
   3  14   3       90.12       -1.22     46.81 o 
   4  14   3     1190.38     1217.81    101.90 o 
   5  14   3     1017.74     1058.75    100.86 o 
   6  14   3       13.18      -39.19     55.97 o 
   7  14   3        5.51        3.21     63.95 o 
   8  14   3        1.50       74.64     66.59 o 
   9  14   3      891.37     1227.34    151.70 o 
  10  14   3      665.56      587.28    119.40 o 
  11  14   3       25.76       36.17    118.52 o 
  12  14   3      163.76      -38.75    144.00 o 
  13  14   3       75.76     -151.53    177.59 o 
 -14  15   3      194.60       45.17    109.17 o 
 -13  15   3       79.74      -70.98     95.59 o 
 -12  15   3       61.28      109.91    109.03 o 
 -11  15   3      138.73      161.27    114.31 o 
 -10  15   3      175.65       66.34     84.92 o 
  -9  15   3      548.18      609.67    154.46 o 
  -8  15   3      979.36     1005.69    179.64 o 
  -7  15   3      597.46      647.66    126.47 o 
  -6  15   3     1311.13     1738.21    142.29 o 
  -5  15   3        1.85      -77.99     54.16 o 
  -4  15   3     2369.03     2075.72    133.07 o 
  -3  15   3      825.94      969.28    120.43 o 
  -2  15   3     1881.41     2207.21    240.90 o 
  -1  15   3     1093.39     1052.85    112.55 o 
   0  15   3        4.32      -33.71     44.04 o 
   1  15   3     3093.91     2861.54    142.66 o 
   2  15   3      240.57      326.31     67.74 o 
   3  15   3     3077.58     2838.57    130.01 o 
   4  15   3     2072.08     2221.26    114.76 o 
   5  15   3       17.41      -78.08     52.06 o 
   6  15   3        9.20      -47.24     59.62 o 
   7  15   3        9.51      -53.77     61.97 o 
   8  15   3     1220.04     1539.74    130.69 o 
   9  15   3     1138.72     1311.62    151.05 o 
  10  15   3      366.43      508.95    148.70 o 
  11  15   3      447.31      679.55    159.84 o 
  12  15   3        0.56      -33.33    182.82 o 
  13  15   3      423.27      619.21    260.83 o 
 -14  16   3        0.19      -51.01     97.85 o 
 -13  16   3        0.14      -10.14     85.87 o 
 -12  16   3       39.60     -136.52     91.01 o 
 -11  16   3        0.64        7.11     84.36 o 
 -10  16   3      115.46      -31.57     82.46 o 
  -9  16   3       90.27       60.96     82.27 o 
  -8  16   3      547.29      504.28    120.89 o 
  -7  16   3      218.53       52.79     96.93 o 
  -6  16   3      139.01      106.64     67.45 o 
  -5  16   3       15.60      -27.67     60.99 o 
  -4  16   3      142.01      110.15     67.05 o 
  -3  16   3      507.27      578.74     91.04 o 
  -2  16   3      149.24       56.44     64.95 o 
  -1  16   3       58.11      -46.99     55.66 o 
   0  16   3       56.64       -0.89     65.21 o 
   1  16   3       80.85       33.64     52.52 o 
   2  16   3       14.93      -60.50     50.29 o 
   3  16   3      333.74      304.01     84.31 o 
   4  16   3       29.10      -69.54     49.96 o 
   5  16   3       10.64      -57.78     55.30 o 
   6  16   3       36.18      -42.91     62.01 o 
   7  16   3      212.55      257.87     78.83 o 
   8  16   3      361.27      280.24     80.11 o 
   9  16   3      119.79       62.98     89.37 o 
  10  16   3       82.96       27.46    106.06 o 
  11  16   3        4.79     -119.61    114.86 o 
  12  16   3       34.44       13.42    129.29 o 
 -13  17   3       66.60       59.10    105.79 o 
 -12  17   3      194.42       69.12    108.42 o 
 -11  17   3       41.65       59.50     91.65 o 
 -10  17   3        6.62      -10.09     82.90 o 
  -9  17   3       14.79       53.99     83.39 o 
  -8  17   3       15.53      -29.56    178.36 o 
  -7  17   3      397.10      500.55    227.90 o 
  -6  17   3     1277.32     1686.90    145.67 o 
  -5  17   3       31.12      -75.94     60.39 o 
  -4  17   3      362.65      373.34     89.26 o 
  -3  17   3       27.18      -21.00     61.68 o 
  -2  17   3      468.45      486.83     90.81 o 
  -1  17   3      716.79      772.56    103.04 o 
   0  17   3      120.10       82.58     85.56 o 
   1  17   3      506.66      445.05     87.75 o 
   2  17   3       13.50       -6.05     54.99 o 
   3  17   3     4327.22     4002.24    170.53 o 
   4  17   3      312.53      320.81     67.49 o 
   5  17   3      190.50      107.08     65.23 o 
   6  17   3      246.78      294.32     96.47 o 
   7  17   3       41.36      -10.61     64.02 o 
   8  17   3     1041.17     1091.06    141.36 o 
   9  17   3       24.49       75.72    116.00 o 
  10  17   3      654.60      779.99    164.96 o 
  11  17   3      702.36      783.57    171.55 o 
  12  17   3       15.23      -32.97    119.24 o 
 -13  18   3       76.37       15.34    105.92 o 
 -12  18   3       77.55       91.82    120.63 o 
 -11  18   3        4.36     -126.07     85.46 o 
 -10  18   3      352.31      354.53    112.46 o 
  -9  18   3        1.95      -66.95     77.94 o 
  -8  18   3       49.99      -50.80    100.15 o 
  -7  18   3     1592.33     1697.94    194.46 o 
  -6  18   3       44.59       11.17     91.38 o 
  -5  18   3      138.41      139.75     77.11 o 
  -4  18   3      845.49      844.78    112.95 o 
  -3  18   3     1042.21     1310.04    131.44 o 
  -2  18   3      125.99      109.72     75.18 o 
  -1  18   3     1563.29     1855.51    254.36 o 
   0  18   3      751.91     1144.20    160.99 o 
   1  18   3       17.68      -61.37     65.65 o 
   2  18   3     2660.81     2609.42    199.80 o 
   3  18   3      807.07      899.47     86.67 o 
   4  18   3      426.38      500.94     72.75 o 
   5  18   3      306.66      259.87     75.66 o 
   6  18   3        2.52      -12.51     59.16 o 
   7  18   3        8.40      -57.59     63.58 o 
   8  18   3      730.64      748.11    153.02 o 
   9  18   3      712.72      640.34    185.67 o 
  10  18   3      165.02      236.62    126.35 o 
  11  18   3      114.06      246.38    159.33 o 
  12  18   3      165.74      174.31    139.37 o 
 -13  19   3       15.44      -40.27    137.62 o 
 -12  19   3       18.09      -38.06    104.64 o 
 -11  19   3       47.00      -24.04     91.38 o 
 -10  19   3        0.17      135.95    108.79 o 
  -9  19   3      199.01       33.80     91.20 o 
  -8  19   3      328.63       57.94    112.45 o 
  -7  19   3       69.78     -134.60     89.74 o 
  -6  19   3      378.97      251.57    106.53 o 
  -5  19   3       72.22       91.88     83.26 o 
  -4  19   3       57.12       -1.51     75.55 o 
  -3  19   3       18.55       60.57     71.78 o 
  -2  19   3      103.39       85.15     78.29 o 
  -1  19   3      967.74      896.74    120.51 o 
   0  19   3      534.53      611.51    186.23 o 
   1  19   3      474.39      494.29    101.06 o 
   2  19   3      276.34      368.99     92.93 o 
   3  19   3       25.30      -81.92     59.12 o 
   4  19   3      750.00      734.43     84.53 o 
   5  19   3       59.38        8.38     62.09 o 
   6  19   3      102.06      -13.78     65.98 o 
   7  19   3       28.65       24.37     77.95 o 
   8  19   3      102.73      -40.16    107.00 o 
   9  19   3        8.72      105.11    114.86 o 
  10  19   3      148.46      177.40    131.59 o 
  11  19   3       60.50      140.72    133.31 o 
 -12  20   3      170.10      -17.37    117.00 o 
 -11  20   3        1.07       -3.40     98.26 o 
 -10  20   3      817.42      923.22    204.24 o 
  -9  20   3      408.45      383.12    115.15 o 
  -8  20   3      587.77      544.36    141.39 o 
  -7  20   3      858.85      729.57    170.00 o 
  -6  20   3      153.29       75.35    104.56 o 
  -5  20   3     1160.75     1326.00    136.93 o 
  -4  20   3      287.30       97.71     81.37 o 
  -3  20   3     1141.92     1648.63    209.78 o 
  -2  20   3      299.38      252.34     93.89 o 
  -1  20   3     5232.79     4821.44    262.16 o 
   0  20   3      271.18      295.53     93.44 o 
   1  20   3       82.98       89.46     79.56 o 
   2  20   3     2902.54     2982.19    370.02 o 
   3  20   3      287.95      370.10     83.04 o 
   4  20   3      821.36      941.53    104.28 o 
   5  20   3      621.25      711.89     94.15 o 
   6  20   3        1.24       19.62     84.78 o 
   7  20   3      537.42      484.66    109.21 o 
   8  20   3        1.84       93.27    115.88 o 
   9  20   3      419.21      685.05    160.06 o 
  10  20   3       30.16      173.52    129.58 o 
  11  20   3      133.34      201.48    164.50 o 
 -12  21   3       17.24      150.40    131.40 o 
 -11  21   3      154.72      168.36    111.56 o 
 -10  21   3       35.22      -38.39     92.97 o 
  -9  21   3      375.72      468.06    126.35 o 
  -8  21   3       10.48      -46.72     99.24 o 
  -7  21   3        0.91        7.22    102.13 o 
  -6  21   3      100.26      134.45    236.97 o 
  -5  21   3       77.38      -36.02     75.81 o 
  -4  21   3      410.95      350.54     97.49 o 
  -3  21   3       20.06      -24.96     76.80 o 
  -2  21   3     1671.89     1688.21    162.85 o 
  -1  21   3      266.17      336.87    199.23 o 
   0  21   3      101.77      -23.73     80.81 o 
   1  21   3      724.36      818.70    118.53 o 
   2  21   3      555.42      552.06    107.72 o 
   3  21   3     1354.01     1506.03    129.73 o 
   4  21   3      206.61      311.85     79.73 o 
   5  21   3      130.03      122.62    107.06 o 
   6  21   3      190.49      142.51     86.30 o 
   7  21   3       24.56     -117.95     78.63 o 
   8  21   3       87.85       65.68    237.36 o 
   9  21   3       13.80       16.17    117.56 o 
  10  21   3      125.74      327.91    194.25 o 
 -11  22   3        7.47       28.18    154.75 o 
 -10  22   3        8.00      -40.28    126.42 o 
  -9  22   3       44.83       12.58    102.56 o 
  -8  22   3      469.92      752.48    165.75 o 
  -7  22   3      174.61       77.77    115.04 o 
  -6  22   3        4.06     -118.44     97.25 o 
  -5  22   3       19.47      -54.70     76.57 o 
  -4  22   3        7.75     -107.81     75.37 o 
  -3  22   3        1.32      -48.60     76.80 o 
  -2  22   3       79.56       98.89     84.38 o 
  -1  22   3     1298.25     1385.13    149.74 o 
   0  22   3      766.83     1011.03    131.09 o 
   1  22   3       50.06      -39.66     76.14 o 
   2  22   3        4.53     -107.00     71.33 o 
   3  22   3      167.91      129.93     73.30 o 
   4  22   3      472.69      160.13    121.71 o 
   5  22   3      197.04      105.37    191.17 o 
   6  22   3        0.21      -32.10    126.90 o 
   7  22   3       67.27       70.39     94.60 o 
   8  22   3        6.64      -40.44    117.90 o 
   9  22   3      167.17      200.16    134.10 o 
 -10  23   3       79.99       33.25    106.75 o 
  -9  23   3      136.14       29.23    111.72 o 
  -8  23   3       63.47      136.99    121.03 o 
  -7  23   3     1062.69     1185.43    185.58 o 
  -6  23   3       77.79      -21.50    110.36 o 
  -5  23   3       11.37      -70.28     78.81 o 
  -4  23   3      475.45      507.07    109.34 o 
  -3  23   3      195.35      127.41     91.31 o 
  -2  23   3      374.23      300.65     95.54 o 
  -1  23   3      161.12      134.66     87.18 o 
   0  23   3      320.37       60.50     91.46 o 
   1  23   3     1073.89     1504.38    156.75 o 
   2  23   3        1.36      -84.44    109.69 o 
   3  23   3      350.60      346.36    131.99 o 
   4  23   3      295.74      269.38    129.19 o 
   5  23   3      257.10      233.11    128.74 o 
   6  23   3      351.02      283.35    159.61 o 
   7  23   3       11.56     -139.55    144.72 o 
   8  23   3      230.58      261.37    181.05 o 
   9  23   3       52.71       68.06    127.25 o 
 -10  24   3       33.19       93.04    193.69 o 
  -9  24   3      130.12      225.58    116.59 o 
  -8  24   3       93.56       42.08    123.46 o 
  -7  24   3       65.43       -4.84    116.19 o 
  -6  24   3      361.94      322.59    131.50 o 
  -5  24   3        0.50     -153.83    102.55 o 
  -4  24   3       17.02      -13.24     88.45 o 
  -3  24   3       13.55      -22.58     84.80 o 
  -2  24   3        5.05      -53.30     80.38 o 
  -1  24   3       97.02       12.58     86.22 o 
   0  24   3        1.62      -54.52     89.13 o 
   1  24   3        5.87      -92.30    104.89 o 
   2  24   3      173.01      -18.63    190.52 o 
   3  24   3      167.54      129.01    121.36 o 
   4  24   3       45.76      112.53    126.90 o 
   5  24   3       25.24     -142.18    143.56 o 
   6  24   3       12.56     -135.55    111.82 o 
   7  24   3       16.27      277.32    189.69 o 
   8  24   3       92.39      122.61    181.33 o 
  -9  25   3       80.90      100.59    110.51 o 
  -8  25   3       30.01      -62.13    116.19 o 
  -7  25   3      523.92      314.93    153.49 o 
  -6  25   3       38.24      -10.25    122.50 o 
  -5  25   3       95.52      -42.43    113.68 o 
  -4  25   3       61.21       34.65     97.64 o 
  -3  25   3      305.08      418.11    112.45 o 
  -2  25   3      218.01      170.77     96.69 o 
  -1  25   3      331.43      126.84    163.30 o 
   0  25   3       43.15      -26.53    116.42 o 
   1  25   3       10.58     -121.79    111.38 o 
   2  25   3      112.05      246.05    132.81 o 
   3  25   3      374.79      405.58    141.53 o 
   4  25   3      137.18        7.50    166.60 o 
   5  25   3      176.84      171.05    130.49 o 
   6  25   3      268.69      163.79    124.47 o 
   7  25   3       42.15       78.96    181.11 o 
  -8  26   3      130.39      162.46    132.53 o 
  -7  26   3       32.25       75.62    128.17 o 
  -6  26   3      153.31       23.69    132.06 o 
  -5  26   3      155.16      328.37    211.57 o 
  -4  26   3       42.04     -122.49     86.95 o 
  -3  26   3       83.53      164.75    101.06 o 
  -2  26   3      461.65      450.13    119.54 o 
  -1  26   3      274.37       44.30    118.99 o 
   0  26   3      258.05      161.28    126.64 o 
   1  26   3        1.83       51.49    117.78 o 
   2  26   3      108.95       55.33    192.32 o 
   3  26   3       96.80      -74.38    103.72 o 
   4  26   3      512.23      229.17    133.41 o 
   5  26   3      507.45      273.43    143.56 o 
   6  26   3       12.16     -127.58    136.52 o 
  -7  27   3       24.10      -70.91    269.20 o 
  -6  27   3       54.35      -60.60    133.30 o 
  -5  27   3       11.08       31.59    119.40 o 
  -4  27   3       13.63       28.58    106.63 o 
  -3  27   3       77.71       58.60    100.42 o 
  -2  27   3       51.92       81.81    124.56 o 
  -1  27   3        0.03      179.62    128.57 o 
   0  27   3        1.98      -93.52    113.98 o 
   1  27   3       12.56      -22.06    211.08 o 
   2  27   3        0.05       38.72    128.16 o 
   3  27   3       63.39      -69.45    152.08 o 
   4  27   3       20.47     -101.73    126.08 o 
   5  27   3       24.09      -21.89    134.34 o 
  -5  28   3      123.76      149.99    133.51 o 
  -4  28   3      106.45      135.85    141.10 o 
  -3  28   3      274.80      106.60    184.74 o 
  -2  28   3       14.46      -75.12    120.74 o 
  -1  28   3      170.40        5.54    304.65 o 
   0  28   3      299.51      220.36    194.36 o 
   1  28   3       39.25      -62.44    127.56 o 
   2  28   3       40.76     -134.99    135.31 o 
   3  28   3       16.98     -166.05    126.50 o 
   4  28   3      377.33      676.37    178.05 o 
  -3  29   3      105.84      209.53    147.09 o 
  -2  29   3       42.30        3.99    134.15 o 
  -1  29   3       70.13     -127.39    153.79 o 
   0  29   3       38.83     -175.14    116.76 o 
   1  29   3       33.21     -142.63    142.85 o 
 -16   0   4       36.90       -5.28    126.02 o 
 -15   0   4      107.86     -131.19    131.96 o 
 -14   0   4      482.02       51.57    167.81 o 
 -13   0   4      130.65      103.60    127.54 o 
 -12   0   4        0.87       67.63    115.38 o 
 -11   0   4      667.14     1004.92    334.85 o 
 -10   0   4     1322.97     1676.72    191.59 o 
  -9   0   4      558.76      783.42    129.02 o 
  -8   0   4     1329.14     1593.28    220.78 o 
  -7   0   4      903.53      857.93     89.27 o 
  -6   0   4     7473.03     6507.11    418.20 o 
  -5   0   4      213.40      351.77    101.72 o 
  -4   0   4     5242.29     4428.65    385.32 o 
  -3   0   4      731.04      742.58    130.86 o 
  -2   0   4     9558.56     8147.59    662.65 o 
  -1   0   4     1640.72     1377.56    111.52 o 
   0   0   4     2864.64     2859.03    191.06 o 
   1   0   4     9208.16     8525.87    695.86 o 
   2   0   4      925.72      985.49    152.52 o 
   3   0   4     8815.84     9682.38    791.42 o 
   4   0   4     6729.49     8305.17    691.47 o 
   5   0   4     1232.35     1368.63    211.24 o 
   6   0   4     1316.07     1233.60    213.11 o 
   7   0   4      220.96      257.31    134.71 o 
   8   0   4     1084.10     1839.07    277.88 o 
   9   0   4      316.47      197.17    160.55 o 
  10   0   4       89.03       22.54    164.07 o 
  11   0   4      121.98      133.17    185.84 o 
  12   0   4      371.23      129.43    201.79 o 
  13   0   4     2751.40     2754.86    428.54 o 
  14   0   4      144.09      155.82    215.97 o 
 -16   1   4       43.97      -99.18     81.41 o 
 -15   1   4       43.90      -57.68     85.38 o 
 -14   1   4       11.58     -125.56     86.75 o 
 -13   1   4      304.61      195.30    108.47 o 
 -12   1   4      142.48      201.35     83.01 o 
 -11   1   4       41.42       -2.65     69.29 o 
 -10   1   4      202.40      221.27     75.46 o 
  -9   1   4       21.31       30.03     59.04 o 
  -8   1   4      488.46      758.45     69.50 o 
  -7   1   4     1537.22     1862.50     83.07 o 
  -6   1   4        0.80       38.17     40.28 o 
  -5   1   4     1678.59     2178.62    519.42 o 
  -3   1   4      191.60      262.22    120.79 o 
  -2   1   4      235.40     1528.61   1215.12 o 
  -1   1   4      619.63      876.96    146.03 o 
   0   1   4     2573.28     2620.87    126.09 o 
   1   1   4     1373.64     1406.15    264.47 o 
   2   1   4      291.65      218.08     63.15 o 
   3   1   4      112.97      193.42     73.89 o 
   4   1   4       53.45      101.62     67.46 o 
   5   1   4      216.22      181.63     75.26 o 
   6   1   4       38.98      -62.35     72.55 o 
   7   1   4       43.86      -12.40     76.67 o 
   8   1   4      220.63      263.49    212.28 o 
   9   1   4       38.41      432.43    248.79 o 
  10   1   4      480.01      669.21    153.10 o 
  11   1   4       55.61      -36.62    119.12 o 
  12   1   4       70.23     -159.29    113.76 o 
  13   1   4       36.00        1.48    144.69 o 
  14   1   4       72.13     -113.24    151.15 o 
 -16   2   4       96.99      -32.14     86.54 o 
 -15   2   4        4.67      -60.66     82.60 o 
 -14   2   4       68.72      111.43    128.89 o 
 -13   2   4       52.25       67.25     97.25 o 
 -12   2   4      160.30      208.95     85.59 o 
 -11   2   4      345.36      330.83     87.05 o 
 -10   2   4     1315.58     1472.29    127.83 o 
  -9   2   4       96.58      109.11     63.02 o 
  -8   2   4       24.71      276.17     78.74 o 
  -7   2   4       81.44      220.31     73.42 o 
  -6   2   4      111.21      116.32     65.23 o 
  -5   2   4     9966.11     9412.72    384.91 o 
  -4   2   4     3339.92     3210.89    289.32 o 
  -3   2   4     1550.42     1640.31    386.36 o 
  -2   2   4      229.80      233.90     58.55 o 
  -1   2   4     1974.77     1903.02    123.42 o 
   0   2   4      814.06      973.39     91.65 o 
   1   2   4      370.48      370.61     63.77 o 
   2   2   4       14.74      -31.30     51.15 o 
   3   2   4       47.03       -8.06     50.46 o 
   4   2   4     4418.54     4340.12    537.90 o 
   5   2   4     1382.19     1638.19    138.62 o 
   6   2   4     1058.08     1191.95    145.18 o 
   7   2   4       20.75       11.05     88.30 o 
   8   2   4      533.47      450.15    127.32 o 
   9   2   4     1373.75     1335.78    184.54 o 
  10   2   4     1036.89     1258.18    193.17 o 
  11   2   4       16.98      101.59    126.49 o 
  12   2   4      344.03      358.30    274.36 o 
  13   2   4      815.68      900.51    197.90 o 
  14   2   4       22.65      -35.85    210.42 o 
 -16   3   4       72.94      -23.61     79.85 o 
 -15   3   4       86.19       -2.87     97.79 o 
 -14   3   4       33.19      -92.38    100.85 o 
 -13   3   4       40.83      -20.24     95.94 o 
 -12   3   4      722.01     1161.53    154.34 o 
 -11   3   4      109.54      106.85     76.98 o 
 -10   3   4      164.36      181.93     73.12 o 
  -9   3   4      192.20      195.60     68.82 o 
  -8   3   4     1630.97     1743.51     99.53 o 
  -7   3   4     1692.30     1836.29     91.12 o 
  -6   3   4       98.24       44.80     42.56 o 
  -5   3   4     2212.98     2209.06    112.41 o 
  -4   3   4    11822.37    10893.31    617.31 o 
  -3   3   4     3213.78     2581.91    172.35 o 
  -2   3   4     1533.86     1267.49     85.73 o 
  -1   3   4      937.57      736.42    137.57 o 
   0   3   4     4011.96     3163.43    168.29 o 
   1   3   4      618.65      591.52     75.55 o 
   2   3   4      339.20      283.61     69.13 o 
   3   3   4     2576.65     1999.03    149.61 o 
   4   3   4      203.97      178.73     71.85 o 
   5   3   4     2401.12     1835.79    149.48 o 
   6   3   4      401.05      400.57    101.03 o 
   7   3   4      766.13      827.45    137.59 o 
   8   3   4      600.18      681.29    132.46 o 
   9   3   4     1210.60     1575.04    196.39 o 
  10   3   4      358.70      419.08    178.36 o 
  11   3   4       68.74      -51.61    126.52 o 
  12   3   4      326.50      469.91    157.17 o 
  13   3   4      102.67       68.29    145.92 o 
  14   3   4      569.07      426.15    265.51 o 
 -16   4   4        0.25      -30.33     79.61 o 
 -15   4   4        0.37      -77.49     83.55 o 
 -14   4   4       23.61      -32.78     89.93 o 
 -13   4   4       58.47       44.17     97.01 o 
 -12   4   4      204.17       59.18     99.96 o 
 -11   4   4      343.97      294.49    110.14 o 
 -10   4   4      166.99      125.73     69.28 o 
  -9   4   4      930.38      945.17     97.68 o 
  -8   4   4      129.51      122.32     50.79 o 
  -7   4   4        2.12       -1.62     42.51 o 
  -6   4   4        2.07       -0.52     41.89 o 
  -5   4   4      441.41      635.79     66.26 o 
  -4   4   4     5736.86     5381.69    229.79 o 
  -3   4   4        9.14       28.70     73.24 o 
  -2   4   4      895.04     1002.65     91.27 o 
  -1   4   4      330.87      572.59    122.89 o 
   1   4   4      731.74      735.11     82.23 o 
   2   4   4       48.08      -46.09     55.21 o 
   3   4   4      537.69      562.64     93.70 o 
   4   4   4      654.41      695.64    107.52 o 
   5   4   4       13.19      -11.27     66.07 o 
   6   4   4      438.30      493.47    215.70 o 
   7   4   4       70.15      103.88     96.29 o 
   8   4   4      151.12      219.13    104.87 o 
   9   4   4      602.53      529.92    140.97 o 
  10   4   4       31.39     -102.06    106.28 o 
  11   4   4       32.42     -160.51    107.01 o 
  12   4   4        0.55       39.41    132.12 o 
  13   4   4       12.83     -102.22    137.61 o 
  14   4   4        8.83     -101.34    140.80 o 
 -16   5   4       25.27     -109.64     84.78 o 
 -15   5   4       17.66     -155.38    103.59 o 
 -14   5   4      118.81      121.52    120.86 o 
 -13   5   4       60.07       -7.78     95.58 o 
 -12   5   4      557.75      423.33    148.93 o 
 -11   5   4      173.90      112.35     96.12 o 
 -10   5   4     1177.68     1361.82    154.94 o 
  -9   5   4      276.07      300.29     59.99 o 
  -8   5   4      848.32     1110.30     86.66 o 
  -7   5   4     1820.50     1889.57    140.48 o 
  -6   5   4      384.86      494.21     61.97 o 
  -5   5   4     3990.40     3719.18    167.75 o 
  -4   5   4      515.62      477.35     76.28 o 
  -3   5   4     2268.57     2194.77    128.83 o 
  -2   5   4     3661.62     3037.03    197.24 o 
  -1   5   4      115.80       39.73    100.18 o 
   0   5   4       54.60       36.78     52.81 o 
   1   5   4        5.89      -56.94     37.96 o 
   2   5   4     7685.96     6803.05    331.25 o 
   3   5   4      424.56      392.28     85.45 o 
   4   5   4     2486.52     2387.59    175.18 o 
   5   5   4     1493.72     1723.74    174.10 o 
   6   5   4       43.83       67.15     86.16 o 
   7   5   4      992.26     1161.76    156.40 o 
   8   5   4     2027.16     2058.12    217.29 o 
   9   5   4      848.74     1099.74    176.34 o 
  10   5   4      126.96       21.65    121.52 o 
  11   5   4       21.07      -67.10    117.03 o 
  12   5   4      105.20      105.43    135.90 o 
  13   5   4       45.71       75.08    145.35 o 
  14   5   4      707.00      691.27    193.89 o 
 -16   6   4       10.07        3.20     86.93 o 
 -15   6   4       80.51       27.87     91.11 o 
 -14   6   4        0.64      -83.51     87.32 o 
 -13   6   4      344.84      196.93    102.86 o 
 -12   6   4       23.20      -41.78     93.69 o 
 -11   6   4     1899.53     2109.30    195.45 o 
 -10   6   4      534.71      731.13    198.17 o 
  -9   6   4      163.16      222.11     71.00 o 
  -8   6   4      505.23      604.28     78.45 o 
  -7   6   4     1038.33     1300.56    121.82 o 
  -6   6   4     1936.90     1705.97     94.18 o 
  -5   6   4     1244.36     1306.77    103.43 o 
  -4   6   4     1216.35     1260.82     99.38 o 
  -3   6   4        3.76      -47.69     31.79 o 
  -2   6   4     3556.12     3104.49    164.77 o 
  -1   6   4     5168.02     4601.21    281.00 o 
   0   6   4     2775.67     2199.73    154.81 o 
   1   6   4     2120.24     1879.16    101.16 o 
   2   6   4       90.78      115.05     61.46 o 
   3   6   4     1169.11     1088.86    102.98 o 
   4   6   4     3768.55     3097.31    173.50 o 
   5   6   4        1.59      -54.48     66.10 o 
   6   6   4     1797.15     1870.64    274.91 o 
   7   6   4      802.60     1145.83    404.51 o 
   8   6   4     2497.01     2469.08    222.11 o 
   9   6   4      500.24      420.20    131.93 o 
  10   6   4       12.89      -53.06    108.34 o 
  11   6   4      656.19      384.44    148.32 o 
  12   6   4        5.67     -129.14    119.84 o 
  13   6   4      188.47       24.07    135.16 o 
  14   6   4       87.42       24.84    145.60 o 
 -16   7   4       50.87      214.40    349.17 o 
 -15   7   4      131.06       22.66     88.11 o 
 -14   7   4       19.14       24.20     84.31 o 
 -13   7   4       39.25      -16.92     84.27 o 
 -12   7   4       97.06     -101.31     83.64 o 
 -11   7   4       71.55      108.72     93.16 o 
 -10   7   4      429.49      353.52    108.85 o 
  -9   7   4      408.99      330.60     80.17 o 
  -8   7   4       63.02      -66.24     58.40 o 
  -7   7   4      449.40      589.08     88.72 o 
  -6   7   4       15.84       21.90     43.80 o 
  -5   7   4      167.30       90.21     63.61 o 
  -4   7   4      135.77      134.53     40.73 o 
  -3   7   4      321.57      294.94     49.74 o 
  -2   7   4      106.82       21.65     43.81 o 
  -1   7   4     1478.97     1546.44     90.12 o 
   0   7   4     5930.66     5763.31    244.27 o 
   1   7   4      872.37     1009.89     84.75 o 
   2   7   4     1856.41     1664.61     94.67 o 
   3   7   4      129.16       49.04     53.30 o 
   4   7   4     2307.95     1905.00    124.78 o 
   5   7   4        1.03      -51.03     61.38 o 
   6   7   4      167.69      257.28     75.35 o 
   7   7   4       15.30      -97.60     68.44 o 
   8   7   4       37.33      -48.28    102.09 o 
   9   7   4      264.09       73.42    164.94 o 
  10   7   4        8.20     -105.99    222.02 o 
  11   7   4       66.51       61.38    124.83 o 
  12   7   4        1.28      -47.48    116.86 o 
  13   7   4       70.93     -115.69    125.19 o 
  14   7   4       72.42     -284.37    189.58 o 
 -15   8   4      117.46      -19.12     84.44 o 
 -14   8   4       10.25      -73.61    104.05 o 
 -13   8   4      461.88      400.00    209.54 o 
 -12   8   4       68.68      -39.39     87.74 o 
 -11   8   4      465.87      374.63    126.43 o 
 -10   8   4      769.44      808.84    130.15 o 
  -9   8   4      217.29      426.16     86.24 o 
  -8   8   4      360.04      396.78     80.22 o 
  -7   8   4      935.22     1336.33    127.05 o 
  -6   8   4     1543.21     1744.69    131.51 o 
  -5   8   4      574.99      530.29     56.24 o 
  -4   8   4     1840.97     1597.76     87.64 o 
  -3   8   4     1349.97     1268.67    110.68 o 
  -2   8   4     1062.74      933.94     62.37 o 
  -1   8   4     2916.35     2792.33    131.78 o 
   0   8   4     7628.81     7563.37    311.50 o 
   1   8   4       13.48      -25.19     37.59 o 
   2   8   4      105.10       46.55     55.11 o 
   3   8   4     2671.83     2278.05    139.17 o 
   4   8   4     1040.53     1041.07    114.53 o 
   5   8   4      304.34      167.91     70.80 o 
   6   8   4     1740.29     1715.78    150.39 o 
   7   8   4       17.65      -72.77     64.16 o 
   8   8   4     1135.68     1254.39    140.28 o 
   9   8   4      766.93      787.77    159.10 o 
  10   8   4      160.05      114.87    116.28 o 
  11   8   4      569.45      555.43    230.65 o 
  12   8   4       68.33      -10.71    127.60 o 
  13   8   4      444.12      398.29    159.37 o 
 -15   9   4        0.24     -127.72     85.14 o 
 -14   9   4       93.74      -59.66    104.05 o 
 -13   9   4       95.39       -1.37     79.58 o 
 -12   9   4        4.16      -64.82     82.34 o 
 -11   9   4       73.21      -17.15     84.58 o 
 -10   9   4      298.25      224.96    100.27 o 
  -9   9   4       46.66       79.69     73.03 o 
  -8   9   4      525.79      467.21     92.40 o 
  -7   9   4      349.39      319.48     79.07 o 
  -6   9   4        3.24      -44.63     56.02 o 
  -5   9   4      118.00       28.00     65.43 o 
  -4   9   4     1069.71     1340.44    115.20 o 
  -3   9   4      157.84      183.91     41.42 o 
  -2   9   4        5.64      -55.10     36.73 o 
  -1   9   4      634.26      813.02     73.41 o 
   0   9   4     4757.53     4272.92    189.36 o 
   1   9   4     1611.31     1588.81     96.57 o 
   2   9   4      478.12      454.96     60.93 o 
   3   9   4      409.41      380.46     60.69 o 
   4   9   4       12.42      -35.88     49.10 o 
   5   9   4      129.33       72.97     65.81 o 
   6   9   4      207.87      130.23     88.84 o 
   7   9   4      174.54       63.14     75.79 o 
   8   9   4        7.33     -106.36     70.91 o 
   9   9   4      488.11      516.98    111.19 o 
  10   9   4      367.35      339.70    117.65 o 
  11   9   4      301.40      214.14    129.95 o 
  12   9   4       54.27     -239.95    183.04 o 
  13   9   4        1.37      -31.71    134.34 o 
 -15  10   4      209.94       86.53     96.89 o 
 -14  10   4        8.10     -115.32     76.88 o 
 -13  10   4      251.50      143.93     98.18 o 
 -12  10   4        7.21      -85.76     84.28 o 
 -11  10   4       34.16     -106.54     89.83 o 
 -10  10   4       94.08      -43.66     85.72 o 
  -9  10   4        2.70      -46.43     67.95 o 
  -8  10   4      394.78      478.78     98.40 o 
  -7  10   4        4.88       44.90     71.92 o 
  -6  10   4      150.55       84.90     66.73 o 
  -5  10   4      379.18      392.65     63.07 o 
  -4  10   4      376.85      430.43     61.63 o 
  -3  10   4     2188.70     2014.02    103.67 o 
  -2  10   4        6.72      -29.15     39.18 o 
  -1  10   4      686.38      670.40     71.92 o 
   0  10   4     3630.13     3086.44    147.96 o 
   1  10   4      455.02      479.87     85.66 o 
   2  10   4       20.80       29.36     44.58 o 
   3  10   4      661.01      664.39     86.42 o 
   4  10   4     1460.21     1790.95    127.97 o 
   5  10   4        1.46      -27.12     52.37 o 
   6  10   4     1097.24     1257.13    114.52 o 
   7  10   4      243.33      158.81     73.51 o 
   8  10   4     1299.86     1797.14    144.06 o 
   9  10   4      438.28      451.96     89.14 o 
  10  10   4      100.69       27.81     88.17 o 
  11  10   4      125.31        2.37    127.01 o 
  12  10   4        5.42      -33.62    128.60 o 
  13  10   4      663.07      513.85    169.88 o 
 -15  11   4       22.52     -109.28     88.24 o 
 -14  11   4      523.87      327.34    217.33 o 
 -13  11   4      237.02      145.49     92.50 o 
 -12  11   4      475.26      260.84     96.68 o 
 -11  11   4       23.83     -107.70     71.80 o 
 -10  11   4       44.88      -20.42     70.79 o 
  -9  11   4      787.17      971.79    112.36 o 
  -8  11   4      589.91      680.51    105.47 o 
  -7  11   4      990.38     1403.26    209.61 o 
  -6  11   4      172.23      153.91     61.76 o 
  -5  11   4     1173.93     1072.32    106.03 o 
  -4  11   4      306.41      207.40     75.81 o 
  -3  11   4      142.03       96.53     57.36 o 
  -2  11   4     3694.89     3223.51    150.59 o 
  -1  11   4      257.39      249.94     59.79 o 
   0  11   4     5428.00     4786.18    211.75 o 
   1  11   4      657.08      660.73     75.62 o 
   2  11   4     2268.11     2212.16    111.07 o 
   3  11   4      917.42     1081.86     89.92 o 
   4  11   4      532.27      493.19     76.34 o 
   5  11   4     1820.84     1998.11    177.12 o 
   6  11   4       31.29      -80.28     54.66 o 
   7  11   4     1647.25     1655.34    134.39 o 
   8  11   4       53.80       76.09     73.54 o 
   9  11   4     1284.28     1181.55    121.03 o 
  10  11   4      996.82     1186.00    180.81 o 
  11  11   4       42.34     -102.24     89.48 o 
  12  11   4      142.88      218.98    153.64 o 
  13  11   4       19.67     -196.29    130.86 o 
 -15  12   4        0.18       72.34    111.95 o 
 -14  12   4       22.26       79.52     91.71 o 
 -13  12   4       70.20       -7.70     96.45 o 
 -12  12   4        0.52      -64.94     88.40 o 
 -11  12   4       74.70       47.27    100.88 o 
 -10  12   4        7.46      -98.80     77.02 o 
  -9  12   4       17.83      -38.68     78.77 o 
  -8  12   4      155.05      157.09     96.14 o 
  -7  12   4      621.39      624.34    117.86 o 
  -6  12   4      522.43      580.89     84.81 o 
  -5  12   4       32.26        5.71     54.82 o 
  -4  12   4       67.59      -14.26     58.44 o 
  -3  12   4      330.16      367.47     76.39 o 
  -2  12   4      354.60      347.27     72.70 o 
  -1  12   4       11.55      -29.32     41.19 o 
   0  12   4        3.45       -0.40     47.27 o 
   1  12   4       35.50        2.97     67.63 o 
   2  12   4      434.76      401.50     64.18 o 
   3  12   4        2.25      -65.67     43.78 o 
   4  12   4       75.97        3.49     56.57 o 
   5  12   4       30.34       -8.75     57.93 o 
   6  12   4      526.09      469.78     81.90 o 
   7  12   4      108.90       83.61     83.36 o 
   8  12   4      309.03      265.47     77.49 o 
   9  12   4      153.65      191.94    111.25 o 
  10  12   4        1.33      -19.55     93.60 o 
  11  12   4      185.39      -18.26     90.62 o 
  12  12   4      161.96      115.55    151.31 o 
  13  12   4       25.81     -115.01    131.30 o 
 -14  13   4      463.48      303.70    304.11 o 
 -13  13   4      343.98      266.29    227.24 o 
 -12  13   4      772.32      377.43    204.97 o 
 -11  13   4       70.44      -52.34     94.37 o 
 -10  13   4       26.87      -32.18     73.21 o 
  -9  13   4      977.02     1059.76    201.30 o 
  -8  13   4      107.30       27.21     97.64 o 
  -7  13   4      830.53      955.24    141.26 o 
  -6  13   4       16.62      -81.64     86.64 o 
  -5  13   4      680.56      841.35    101.27 o 
  -4  13   4      186.30      127.66     71.87 o 
  -3  13   4      749.63      866.75    101.53 o 
  -2  13   4      971.70      789.98     99.20 o 
  -1  13   4        3.87      -40.00     56.70 o 
   0  13   4     2370.49     2017.59    116.26 o 
   1  13   4      134.34       99.06     55.92 o 
   2  13   4      605.38      621.21     73.35 o 
   3  13   4      669.31      790.45     80.68 o 
   4  13   4      945.60      897.67     96.76 o 
   5  13   4      461.19      546.12     96.20 o 
   6  13   4      123.05      145.93     67.97 o 
   7  13   4      380.26      282.84     79.48 o 
   8  13   4        4.16       43.54     72.23 o 
   9  13   4      864.52      940.88    131.12 o 
  10  13   4      588.27      698.79    131.80 o 
  11  13   4        9.54     -124.22     88.58 o 
  12  13   4      310.13      322.82    134.80 o 
 -14  14   4        9.51      -10.80     87.78 o 
 -13  14   4      116.27       12.93     87.42 o 
 -12  14   4      210.42       90.41    195.13 o 
 -11  14   4       43.18       53.68    107.07 o 
 -10  14   4      257.90      420.89    104.75 o 
  -9  14   4       69.79       15.97     83.45 o 
  -8  14   4      176.94      178.45     99.37 o 
  -7  14   4       62.76       18.39     84.35 o 
  -6  14   4     2224.31     2252.30    149.50 o 
  -5  14   4      256.56      288.12     76.30 o 
  -4  14   4     1662.28     2010.20    185.60 o 
  -3  14   4      308.74      277.37     81.34 o 
  -2  14   4      398.22      412.70     83.37 o 
  -1  14   4      640.86      675.25    127.81 o 
   0  14   4        0.21      -84.15     56.10 o 
   1  14   4      186.00      163.80     61.39 o 
   2  14   4        3.00      -46.66     49.92 o 
   3  14   4      855.93      839.49     85.41 o 
   4  14   4      385.95      336.44     82.80 o 
   5  14   4       96.54       10.17     62.53 o 
   6  14   4     1488.14     1586.15    156.20 o 
   7  14   4        0.49      -91.56     61.04 o 
   8  14   4      843.26      915.91    113.07 o 
   9  14   4     1466.35     1748.63    191.82 o 
  10  14   4        0.89     -138.48    100.00 o 
  11  14   4      435.07      407.72    120.27 o 
  12  14   4       25.27      -26.10    121.02 o 
 -14  15   4        1.18       41.80    104.02 o 
 -13  15   4       19.33       33.73     97.12 o 
 -12  15   4       78.08       76.95    101.63 o 
 -11  15   4      118.35      143.41     99.31 o 
 -10  15   4        0.68      -36.25     76.27 o 
  -9  15   4        6.79       38.85     84.52 o 
  -8  15   4       60.35       21.56     95.60 o 
  -7  15   4       12.25      -62.33     85.09 o 
  -6  15   4        2.28      -86.57     57.71 o 
  -5  15   4        2.56      -17.42     61.35 o 
  -4  15   4       97.83       -7.16     62.44 o 
  -3  15   4        3.21      -68.81     56.44 o 
  -2  15   4       52.55        8.76     59.37 o 
  -1  15   4      342.88      206.37     73.23 o 
   0  15   4      105.90       86.77     70.61 o 
   1  15   4      122.91       89.15     70.30 o 
   2  15   4      463.30      410.76     68.98 o 
   3  15   4       61.88       12.36     52.29 o 
   4  15   4      571.12      559.33     78.86 o 
   5  15   4      109.35       73.46     64.73 o 
   6  15   4      479.58      394.96     83.14 o 
   7  15   4        0.39      -96.01     65.18 o 
   8  15   4       73.32       99.28     78.50 o 
   9  15   4        7.97      108.32     99.07 o 
  10  15   4        7.70      -91.92     92.29 o 
  11  15   4        4.22       42.81    125.76 o 
  12  15   4        1.30      -70.21    119.86 o 
 -13  16   4       71.60       43.57     92.80 o 
 -12  16   4       73.85      -20.99     83.86 o 
 -11  16   4      696.65      382.40    238.95 o 
 -10  16   4       68.78       35.69     81.73 o 
  -9  16   4      111.33      199.20    116.28 o 
  -8  16   4     1804.61     1571.04    322.97 o 
  -7  16   4      237.81      238.95    195.95 o 
  -6  16   4      860.88      948.61    147.16 o 
  -5  16   4      708.67      780.67    106.80 o 
  -4  16   4      186.68      252.63     76.24 o 
  -3  16   4       24.34      -25.67     72.33 o 
  -2  16   4      408.33      407.22     88.59 o 
  -1  16   4      329.08      324.22    101.84 o 
   0  16   4       19.22      -41.08     65.57 o 
   1  16   4     1260.93     1627.84    159.17 o 
   2  16   4      342.22      200.52    100.42 o 
   3  16   4      549.25      638.53     79.45 o 
   4  16   4      334.38      296.56     66.80 o 
   5  16   4        0.82      -48.16     58.65 o 
   6  16   4       72.15      110.12     72.33 o 
   7  16   4      189.23      108.91     73.62 o 
   8  16   4      834.91      999.43    135.65 o 
   9  16   4      331.51      292.68    112.24 o 
  10  16   4       98.83       80.45    112.97 o 
  11  16   4      344.44      353.33    142.15 o 
 -13  17   4        2.67      -25.09     83.86 o 
 -12  17   4       38.66        1.01     90.38 o 
 -11  17   4        0.36       23.41     97.52 o 
 -10  17   4        2.45      -80.09     73.07 o 
  -9  17   4      230.04      187.63    134.04 o 
  -8  17   4      108.92      -20.71    148.95 o 
  -7  17   4       24.01      -13.49     88.96 o 
  -6  17   4        5.35       46.11     92.53 o 
  -5  17   4       98.01      100.06     73.36 o 
  -4  17   4        1.89      -92.74     63.97 o 
  -3  17   4      474.23      461.37     92.24 o 
  -2  17   4      366.57      493.58     95.58 o 
  -1  17   4      277.24      175.78     80.37 o 
   0  17   4      425.83      270.96     88.12 o 
   1  17   4      392.78      457.53    151.77 o 
   2  17   4      741.05      887.49    280.47 o 
   3  17   4       62.65       60.74     59.71 o 
   4  17   4      862.28     1084.47    101.88 o 
   5  17   4      111.94      -38.91     62.73 o 
   6  17   4      126.59        8.96     71.67 o 
   7  17   4        4.88      -50.13     73.30 o 
   8  17   4       27.87      -88.81     71.20 o 
   9  17   4      520.88      521.89    126.32 o 
  10  17   4      339.24      332.50    171.49 o 
  11  17   4       13.93       30.17    159.34 o 
 -12  18   4       16.06        1.13     95.68 o 
 -11  18   4      101.25       78.74    113.81 o 
 -10  18   4       57.47      -35.47     87.86 o 
  -9  18   4       23.62      -91.73    103.50 o 
  -8  18   4      114.14       59.55    104.16 o 
  -7  18   4       23.95      -24.43    104.66 o 
  -6  18   4     1312.42     1533.84    189.20 o 
  -5  18   4      286.03      194.08     84.15 o 
  -4  18   4       22.45      -80.96     64.84 o 
  -3  18   4      198.33      151.71     78.39 o 
  -2  18   4     1771.68     2206.42    178.78 o 
  -1  18   4      679.22      581.69    103.71 o 
   0  18   4      678.69      740.36    112.61 o 
   1  18   4      375.90      372.82    100.76 o 
   2  18   4      640.57      555.59    132.99 o 
   3  18   4      158.57      185.37     71.57 o 
   4  18   4       13.47      -75.12     56.07 o 
   5  18   4       17.69      -58.78     62.76 o 
   6  18   4       76.14        5.19     71.62 o 
   7  18   4        0.79      -55.91     71.32 o 
   8  18   4      291.78      338.22     97.55 o 
   9  18   4        5.48       15.27    122.64 o 
  10  18   4       50.70       -9.53    127.84 o 
 -12  19   4       38.14        9.23    100.17 o 
 -11  19   4       23.09      -70.90     83.44 o 
 -10  19   4      345.43      238.52    107.87 o 
  -9  19   4       81.07      -23.70    128.50 o 
  -8  19   4        1.90     -133.38     93.84 o 
  -7  19   4      812.84      994.94    207.24 o 
  -6  19   4      116.05        8.67    101.89 o 
  -5  19   4      912.16     1077.67    129.56 o 
  -4  19   4      204.82      207.16     84.24 o 
  -3  19   4     1518.38     1559.37    181.03 o 
  -2  19   4     1008.78     1411.06    195.39 o 
  -1  19   4      203.28      239.95     85.70 o 
   0  19   4      593.59      686.59    112.67 o 
   1  19   4     1022.16     1210.72    137.78 o 
   2  19   4     1678.54     2070.72    219.97 o 
   3  19   4      510.25      712.00     97.34 o 
   4  19   4      523.46      652.41     97.88 o 
   5  19   4       48.38      119.11     73.36 o 
   6  19   4      101.87      138.66     78.29 o 
   7  19   4      527.90      541.13    101.41 o 
   8  19   4       46.78       13.74    115.62 o 
   9  19   4      265.89      518.98    153.02 o 
  10  19   4      391.20      574.66    179.29 o 
 -11  20   4       36.04      -90.59     88.27 o 
 -10  20   4       49.67      -75.85     88.95 o 
  -9  20   4       93.04      -84.54    186.34 o 
  -8  20   4        0.15      -94.32    117.76 o 
  -7  20   4       76.43      -41.27    110.67 o 
  -6  20   4      177.12      -13.40    104.90 o 
  -5  20   4        2.04       59.86     79.54 o 
  -4  20   4      230.38      223.75     88.41 o 
  -3  20   4      175.95      107.38     79.10 o 
  -2  20   4       39.35       31.00     75.84 o 
  -1  20   4       27.46      -65.24     71.06 o 
   0  20   4       29.56      118.21     83.53 o 
   1  20   4        3.34      -59.92     79.72 o 
   2  20   4       60.86      181.36    106.63 o 
   3  20   4     1998.59     2130.17    225.80 o 
   4  20   4       85.23       65.74     75.65 o 
   5  20   4        9.49      -86.04     73.99 o 
   6  20   4       79.46       55.39     99.99 o 
   7  20   4       50.56      -25.76    100.17 o 
   8  20   4        3.95      -83.18    113.11 o 
   9  20   4        1.29       45.19    119.63 o 
 -11  21   4        0.52      -16.51     89.18 o 
 -10  21   4        7.61     -116.12     88.13 o 
  -9  21   4      154.80      162.30    244.06 o 
  -8  21   4      127.84       77.35    258.03 o 
  -7  21   4      140.35      151.18    120.59 o 
  -6  21   4       69.06       46.42    107.34 o 
  -5  21   4        3.79      -23.11     82.56 o 
  -4  21   4     1037.72     1141.67    136.15 o 
  -3  21   4      117.15       86.34    133.74 o 
  -2  21   4      251.70      234.80     86.63 o 
  -1  21   4       49.81       69.47     88.17 o 
   0  21   4      581.83      854.92    280.25 o 
   1  21   4      107.97      165.86     86.53 o 
   2  21   4       10.42     -129.65     86.43 o 
   3  21   4      218.32      281.57     86.22 o 
   4  21   4       87.64       43.56     77.02 o 
   5  21   4      416.13      499.14    156.37 o 
   6  21   4       75.55       15.34    103.68 o 
   7  21   4      249.35      244.40    134.54 o 
   8  21   4       97.84      138.34    124.73 o 
   9  21   4      219.46      276.58    146.73 o 
 -10  22   4      116.83       27.63    104.06 o 
  -9  22   4      487.25      449.23    221.03 o 
  -8  22   4       86.48      184.94    131.12 o 
  -7  22   4       14.39     -149.63     99.75 o 
  -6  22   4      120.81        4.05    108.21 o 
  -5  22   4      598.44      635.46    148.67 o 
  -4  22   4      136.66      157.49     90.98 o 
  -3  22   4       18.67      -60.82     79.86 o 
  -2  22   4      218.91      136.37    114.69 o 
  -1  22   4      266.88      341.45    102.86 o 
   0  22   4       39.62       31.81     82.37 o 
   1  22   4      711.74      949.05    133.99 o 
   2  22   4       74.49        4.55    115.96 o 
   3  22   4      504.55      502.60     99.63 o 
   4  22   4      855.71      975.09    141.09 o 
   5  22   4        0.17       73.39    114.30 o 
   6  22   4      456.55      483.69    152.40 o 
   7  22   4       47.00      119.93    131.84 o 
   8  22   4      213.32      131.41    184.19 o 
  -9  23   4        8.20      -99.27    121.15 o 
  -8  23   4       27.64      -45.31    130.09 o 
  -7  23   4       62.41     -192.89    182.98 o 
  -6  23   4        0.09     -122.01    106.66 o 
  -5  23   4       11.73      -63.86    107.72 o 
  -4  23   4        9.31      -28.07     81.62 o 
  -3  23   4      155.13      285.15    115.81 o 
  -2  23   4       11.22      -26.73     75.72 o 
  -1  23   4        7.46      -64.80     87.65 o 
   0  23   4      371.01      245.88    102.73 o 
   1  23   4       54.56      -30.71     90.25 o 
   2  23   4       85.94       14.86    168.19 o 
   3  23   4       13.81       28.45     81.99 o 
   4  23   4       30.74       10.38    112.36 o 
   5  23   4       95.42      -42.94    111.84 o 
   6  23   4       24.08      -52.04    105.78 o 
   7  23   4        2.52       12.25    120.46 o 
  -9  24   4      560.99      313.76    159.20 o 
  -8  24   4      256.51      203.99    297.78 o 
  -7  24   4      209.28      183.41    137.58 o 
  -6  24   4      560.83      468.75    155.15 o 
  -5  24   4       69.60       39.63    112.94 o 
  -4  24   4      219.14      391.48    110.82 o 
  -3  24   4       63.75      -95.48     80.98 o 
  -2  24   4       57.09       42.43    116.15 o 
  -1  24   4      249.48      419.53    110.36 o 
   0  24   4       34.57       54.65     95.38 o 
   1  24   4      462.08      771.09    239.03 o 
   2  24   4      212.10      281.96    133.63 o 
   3  24   4      275.23      325.72    143.15 o 
   4  24   4      161.53      265.22    138.53 o 
   5  24   4      134.61      186.30    130.38 o 
   6  24   4      211.53      218.67    136.61 o 
   7  24   4        1.98      -88.19    156.04 o 
  -8  25   4      151.14      -17.58    129.33 o 
  -7  25   4       97.43      -35.63    122.57 o 
  -6  25   4      112.07     -141.17    238.24 o 
  -5  25   4       88.05       42.86    120.21 o 
  -4  25   4       15.87      -65.67     85.49 o 
  -3  25   4       31.28        9.22     91.42 o 
  -2  25   4        3.85       -6.07     89.85 o 
  -1  25   4        4.89     -133.80     89.20 o 
   0  25   4      325.85      398.22    132.33 o 
   1  25   4        2.64      -26.02     95.45 o 
   2  25   4      180.79       71.54    149.50 o 
   3  25   4      148.95      -14.43    117.69 o 
   4  25   4      191.42       58.62    116.86 o 
   5  25   4       40.78      -62.33    126.58 o 
   6  25   4        0.41       19.03    136.94 o 
  -6  26   4        9.99      -91.04    130.38 o 
  -5  26   4      248.38      297.41    151.55 o 
  -4  26   4       16.69      -94.58     91.09 o 
  -3  26   4       93.53      151.05    102.33 o 
  -2  26   4       18.34      155.87    104.24 o 
  -1  26   4        2.28      -80.61    142.63 o 
   0  26   4        0.09      -71.38     99.96 o 
   1  26   4        4.00       48.25    129.65 o 
   2  26   4        7.54       91.21    129.39 o 
   3  26   4        1.94     -112.46    115.13 o 
   4  26   4       77.93      -23.43    118.19 o 
  -5  27   4      105.29        6.28    130.28 o 
  -4  27   4      219.64      -55.28    191.23 o 
  -3  27   4       91.37       85.82    104.48 o 
  -2  27   4      427.75      671.40    136.73 o 
  -1  27   4       73.14       16.40    102.74 o 
   0  27   4       21.95      123.57    129.99 o 
   1  27   4       44.45      -30.47    126.60 o 
   2  27   4      267.39      370.44    181.27 o 
   3  27   4      228.69       56.77    124.74 o 
  -2  28   4       43.38      -65.08    125.30 o 
  -1  28   4       99.66      -21.88    266.11 o 
   0  28   4        1.81      -67.09    118.99 o 
 -15   1   5       31.06      -83.40    100.51 o 
 -14   1   5      262.12       65.18    122.15 o 
 -13   1   5      194.53      196.42    107.48 o 
 -12   1   5      287.50      468.13    117.01 o 
 -11   1   5        1.93      239.68     80.16 o 
 -10   1   5       48.03      -20.84     65.10 o 
  -9   1   5      626.27      737.85    194.07 o 
  -8   1   5        4.66      -54.70     46.05 o 
  -7   1   5       81.38      153.91     53.05 o 
  -6   1   5     3983.69     3816.26    371.37 o 
  -5   1   5     1054.58     1698.59    163.51 o 
  -4   1   5      200.10      140.87     70.56 o 
  -3   1   5     2769.85     2128.57    156.73 o 
  -2   1   5       24.71       50.87     49.73 o 
  -1   1   5     1611.68     1988.54    181.42 o 
   0   1   5       52.09       59.51     53.61 o 
   1   1   5      554.17      576.06    180.45 o 
   2   1   5      266.25      244.32     81.47 o 
   3   1   5      469.96      400.21     95.51 o 
   4   1   5     1086.74     1929.81    186.77 o 
   5   1   5      605.54      658.19    119.18 o 
   6   1   5     2146.05     2279.04    187.58 o 
   7   1   5      802.77     1011.94    158.69 o 
   8   1   5      194.07       94.50    112.88 o 
   9   1   5     1464.93     1457.47    193.82 o 
  10   1   5       22.90      -86.21    120.59 o 
  11   1   5     1059.10      964.88    186.71 o 
  12   1   5      164.45      212.24    160.29 o 
  13   1   5      264.85      186.63    158.15 o 
 -15   2   5       20.05        1.79     98.37 o 
 -14   2   5      112.53       31.14     88.40 o 
 -13   2   5      239.07      222.60    137.27 o 
 -12   2   5      819.65      877.81    138.17 o 
 -11   2   5     1781.41     1808.85    179.42 o 
 -10   2   5      102.31       95.37     71.61 o 
  -9   2   5     1316.97     1546.00    172.77 o 
  -8   2   5       38.56       15.13     48.67 o 
  -7   2   5      999.42     1264.94    100.39 o 
  -6   2   5        7.23      -40.19     44.73 o 
  -5   2   5       83.76      174.62     70.94 o 
  -4   2   5      663.02      506.86     91.55 o 
  -3   2   5     1444.65     1558.66    217.18 o 
  -2   2   5     1449.84     1762.10    136.16 o 
  -1   2   5      150.58      542.11    222.79 o 
   0   2   5     1328.51     1653.00    132.22 o 
   1   2   5     1023.21     1192.06    135.39 o 
   2   2   5     1308.17     1442.26    150.06 o 
   3   2   5      583.45      445.86     97.98 o 
   4   2   5       60.65      131.17     82.42 o 
   5   2   5     2939.51     3149.23    228.25 o 
   6   2   5     1124.22     1187.96    225.21 o 
   7   2   5      477.65      768.48    147.85 o 
   8   2   5       17.01      -35.77     97.86 o 
   9   2   5       35.22       39.35    117.65 o 
  10   2   5        3.35      -38.92    159.18 o 
  11   2   5       20.55      142.76    139.73 o 
  12   2   5      771.13      419.52    186.23 o 
  13   2   5       85.65      -56.53    156.20 o 
 -15   3   5        1.84      -20.20    100.92 o 
 -14   3   5       32.56       79.15    122.50 o 
 -13   3   5       90.43      -38.67     92.93 o 
 -12   3   5      114.99      133.40    100.67 o 
 -11   3   5        2.14       60.29     92.12 o 
 -10   3   5       29.36       64.87     80.45 o 
  -9   3   5       28.13      -52.85     58.81 o 
  -8   3   5      163.59       96.70     54.43 o 
  -7   3   5       39.38       77.47     50.62 o 
  -6   3   5      265.52      770.59    313.04 o 
  -5   3   5     3643.78     3329.63    180.98 o 
  -4   3   5      969.77     1094.77    127.59 o 
  -3   3   5      102.88       47.54     51.40 o 
  -2   3   5       69.00       17.32     69.35 o 
  -1   3   5      251.39      204.02     62.44 o 
   0   3   5     1377.02     1621.34    129.58 o 
   1   3   5        1.71      -23.20     49.41 o 
   2   3   5       56.80      -16.25     67.22 o 
   3   3   5       29.44       60.43     74.57 o 
   4   3   5      182.59      168.22     83.62 o 
   5   3   5       11.71       29.26     81.58 o 
   6   3   5       18.22       -6.24     91.82 o 
   7   3   5     1528.22     1706.26    233.95 o 
   8   3   5      501.24      598.86    182.59 o 
   9   3   5      310.17      382.78    141.34 o 
  10   3   5       10.10      -12.91    120.33 o 
  11   3   5      192.43       43.32    239.01 o 
  12   3   5        9.44      -88.07    125.47 o 
  13   3   5        3.05     -185.95    141.62 o 
 -15   4   5        0.29       32.44     88.16 o 
 -14   4   5       80.06       -7.92     90.89 o 
 -13   4   5       27.19      -61.47    132.32 o 
 -12   4   5     1026.99     1029.31    151.34 o 
 -11   4   5      741.93      512.80    116.64 o 
 -10   4   5       16.42       69.38     89.07 o 
  -9   4   5      456.60      435.87    105.86 o 
  -8   4   5      204.06      113.94     56.63 o 
  -7   4   5      106.32      219.52     59.39 o 
  -6   4   5      565.00      582.78     73.06 o 
  -5   4   5      901.08      939.88    108.32 o 
  -4   4   5     1830.14     1667.63    195.63 o 
  -3   4   5     2571.41     2604.62    150.63 o 
  -2   4   5     3762.66     3723.25    199.54 o 
  -1   4   5       15.60      -34.39     53.53 o 
   0   4   5      571.22      441.56     74.18 o 
   1   4   5      454.64      356.57     72.41 o 
   2   4   5     2710.01     2165.92    276.45 o 
   3   4   5     3226.41     2772.42    200.93 o 
   4   4   5       68.56       13.54     73.72 o 
   5   4   5     3410.66     3300.50    237.53 o 
   6   4   5     1257.27     1341.37    167.56 o 
   7   4   5     1414.34     1452.95    186.74 o 
   8   4   5      994.50     1220.95    177.94 o 
   9   4   5      298.79      109.11    123.20 o 
  10   4   5      248.09      106.63    134.16 o 
  11   4   5       45.55      -19.67    130.78 o 
  12   4   5      533.35      891.36    205.24 o 
  13   4   5      250.46     -186.25    142.26 o 
 -15   5   5        0.23      -45.78    141.53 o 
 -14   5   5       17.17      -63.86     84.87 o 
 -13   5   5       55.45      211.63    208.06 o 
 -12   5   5       51.35      144.05     92.67 o 
 -11   5   5      101.70      122.89    137.95 o 
 -10   5   5      215.66      166.55     96.37 o 
  -9   5   5       31.06      -11.84     82.35 o 
  -8   5   5      196.98      128.34     70.88 o 
  -7   5   5       13.52       39.21     53.48 o 
  -6   5   5      595.22      651.09     73.61 o 
  -5   5   5      865.30     1053.32     90.17 o 
  -4   5   5      206.43      309.10     62.63 o 
  -3   5   5     1214.80     1748.31    231.52 o 
  -2   5   5        1.13       50.31     65.66 o 
  -1   5   5      116.38       97.89     63.72 o 
   0   5   5       25.82      -24.25     46.50 o 
   1   5   5      965.17     1198.14    116.92 o 
   2   5   5      560.89      693.12    110.49 o 
   3   5   5       16.57      -10.61     68.88 o 
   4   5   5      550.84      437.80    104.66 o 
   5   5   5      303.98      357.70    137.12 o 
   6   5   5     1188.49     1361.48    173.75 o 
   7   5   5       57.28       86.83    107.07 o 
   8   5   5       12.17      -84.17     98.01 o 
   9   5   5        4.36     -113.25    192.99 o 
  10   5   5        3.17     -140.32    112.13 o 
  11   5   5      357.79      210.68    139.03 o 
  12   5   5      153.45       52.25    169.51 o 
  13   5   5      157.11      -10.91    160.00 o 
 -15   6   5       26.92      -48.79    171.65 o 
 -14   6   5      114.32        5.27    135.30 o 
 -13   6   5        0.17        6.17     94.90 o 
 -12   6   5       78.21       22.97     95.30 o 
 -11   6   5      346.06      200.62     98.69 o 
 -10   6   5      100.83      200.98     97.47 o 
  -9   6   5       93.11       38.62     86.08 o 
  -8   6   5      295.57      328.41     84.32 o 
  -7   6   5     1404.33     1817.95    151.20 o 
  -6   6   5       24.50       10.85     47.29 o 
  -5   6   5     2761.85     2414.98    147.32 o 
  -4   6   5      842.66      971.11     79.11 o 
  -3   6   5      867.81      966.35    103.15 o 
  -2   6   5     1313.67     1517.10    149.76 o 
  -1   6   5     1014.22     1173.62    233.52 o 
   0   6   5       11.42      -78.57     52.38 o 
   1   6   5     1861.29     1865.19    175.59 o 
   2   6   5     3220.81     3056.56    176.98 o 
   3   6   5      741.95      939.02    125.06 o 
   4   6   5       90.27       40.05     78.74 o 
   5   6   5       15.35       11.19     82.31 o 
   6   6   5     1459.14     1751.33    199.44 o 
   7   6   5     1201.37     1403.39    183.16 o 
   8   6   5      122.54      -71.75     97.79 o 
   9   6   5        2.85      -23.03    106.18 o 
  10   6   5      731.25      706.17    175.77 o 
  11   6   5       27.69     -110.95    133.60 o 
  12   6   5        8.43     -132.25    132.97 o 
 -15   7   5       85.23       38.30    158.60 o 
 -14   7   5       16.80      -24.52     79.00 o 
 -13   7   5      346.36      105.22    108.52 o 
 -12   7   5       77.73      -16.53     88.84 o 
 -11   7   5      436.83      350.97    165.11 o 
 -10   7   5      294.71      338.64    104.62 o 
  -9   7   5      341.72      325.87     84.57 o 
  -8   7   5      864.58     1103.78    125.70 o 
  -7   7   5        2.47       22.41     70.90 o 
  -6   7   5      823.92      978.98    149.24 o 
  -5   7   5      411.98      461.72     59.83 o 
  -4   7   5      366.09      518.09     65.46 o 
  -3   7   5     1101.62     1229.14     95.32 o 
  -2   7   5      127.52      216.26     62.25 o 
  -1   7   5     2083.46     2292.31    196.16 o 
   0   7   5      561.31      601.50    142.74 o 
   1   7   5     2370.59     2271.23    149.50 o 
   2   7   5     1891.44     1912.25    217.35 o 
   3   7   5      821.98      800.74    137.01 o 
   4   7   5      763.79      892.77    130.49 o 
   5   7   5      293.58      302.07    107.02 o 
   6   7   5      804.26      956.17    151.90 o 
   7   7   5      221.47       74.83    112.94 o 
   8   7   5      311.85      202.41    121.50 o 
   9   7   5      348.84      285.86    215.03 o 
  10   7   5       14.97      -52.93    128.80 o 
  11   7   5      807.24      865.56    193.07 o 
  12   7   5      310.66      275.25    159.97 o 
 -15   8   5       16.87      -48.02     85.07 o 
 -14   8   5        0.02      -38.49     81.33 o 
 -13   8   5        4.51      -67.98     86.85 o 
 -12   8   5       18.50     -116.81     77.87 o 
 -11   8   5        4.06      -79.96     81.77 o 
 -10   8   5      556.77      471.28    118.22 o 
  -9   8   5      297.62      155.00     77.77 o 
  -8   8   5       81.75       72.96     73.01 o 
  -7   8   5      287.67      290.45     83.62 o 
  -6   8   5      112.91      141.64     68.46 o 
  -5   8   5        6.54      -79.82     81.10 o 
  -4   8   5      460.72      486.64     80.40 o 
  -3   8   5      405.46      499.74     77.72 o 
  -2   8   5        5.63      -17.41     50.95 o 
  -1   8   5        7.42      -22.47     54.97 o 
   0   8   5        0.38      -23.58     55.91 o 
   1   8   5        3.52      -30.65     57.01 o 
   2   8   5      117.01      -20.67     59.59 o 
   3   8   5      178.86      197.71     92.15 o 
   4   8   5       65.50       80.95     83.34 o 
   5   8   5       18.34      -91.28     78.29 o 
   6   8   5       11.31      -47.94     92.56 o 
   7   8   5      178.61      188.20    112.55 o 
   8   8   5      300.12       52.27    121.05 o 
   9   8   5       12.48      -71.87    112.46 o 
  10   8   5      168.29     -106.72    119.78 o 
  11   8   5        4.17     -172.74    115.16 o 
  12   8   5       22.99       14.31    152.05 o 
 -15   9   5      212.51       57.85     95.84 o 
 -14   9   5       35.70       14.65     80.27 o 
 -13   9   5       69.33       34.70     89.25 o 
 -12   9   5        1.29      -38.57     92.90 o 
 -11   9   5      136.57      -27.18    106.61 o 
 -10   9   5       19.91       93.47    108.78 o 
  -9   9   5      122.47      135.69     89.86 o 
  -8   9   5     1124.47     1172.94    152.19 o 
  -7   9   5       64.43        9.69     82.65 o 
  -6   9   5      857.31     1024.47    139.01 o 
  -5   9   5      202.61      126.53     82.12 o 
  -4   9   5     1593.21     1905.80    185.39 o 
  -3   9   5     2163.72     2171.26    139.84 o 
  -2   9   5       34.41       28.69     55.14 o 
  -1   9   5     1868.11     1901.98    138.55 o 
   0   9   5      622.36      785.23     85.49 o 
   1   9   5     2456.42     2173.95    108.32 o 
   2   9   5      911.49      998.22     87.79 o 
   3   9   5     1124.52     1321.50    165.51 o 
   4   9   5     2318.21     2246.05    162.93 o 
   5   9   5        2.11      -32.63     62.48 o 
   6   9   5     1130.74     1066.82    165.11 o 
   7   9   5      401.22      252.50    116.36 o 
   8   9   5      227.17      136.12    120.61 o 
   9   9   5      930.98      815.50    174.87 o 
  10   9   5       74.90      -88.30    120.94 o 
  11   9   5      371.61      314.76    159.42 o 
  12   9   5       77.01      -72.34    140.20 o 
 -14  10   5       78.53        3.43     87.33 o 
 -13  10   5        8.32      -65.52     90.83 o 
 -12  10   5       26.75       56.12    102.38 o 
 -11  10   5        1.62       68.93     94.85 o 
 -10  10   5      232.97      262.02    111.28 o 
  -9  10   5      719.58      634.17    165.75 o 
  -8  10   5       83.04       43.66     89.30 o 
  -7  10   5      606.85      780.06    136.34 o 
  -6  10   5       51.05       31.25     83.15 o 
  -5  10   5      184.13      164.20     85.01 o 
  -4  10   5      612.53      804.51    139.05 o 
  -3  10   5      421.03      425.90    100.54 o 
  -2  10   5     1360.86     1599.92    131.51 o 
  -1  10   5       11.13      -28.94     45.92 o 
   0  10   5       14.02      -10.02     49.38 o 
   1  10   5     1119.14     1374.59     99.35 o 
   2  10   5      428.80      519.35     71.11 o 
   3  10   5      845.43     1031.72     95.87 o 
   4  10   5        4.55      -51.67     54.84 o 
   5  10   5      840.29      802.05    100.82 o 
   6  10   5      396.34      380.32     88.91 o 
   7  10   5     1912.76     2350.20    171.79 o 
   8  10   5      850.74      999.77    248.85 o 
   9  10   5        3.20       62.24    115.78 o 
  10  10   5       79.94      -28.83    139.49 o 
  11  10   5       55.30       45.55    133.36 o 
  12  10   5      205.99       86.35    143.74 o 
 -14  11   5        0.11      -17.93     91.50 o 
 -13  11   5       50.80      -13.01     80.98 o 
 -12  11   5      144.66      107.79    129.86 o 
 -11  11   5       93.27       65.27     94.17 o 
 -10  11   5       17.31       80.91    100.49 o 
  -9  11   5       63.03       67.58     94.51 o 
  -8  11   5       35.85     -108.95     79.84 o 
  -7  11   5      277.50       79.91    107.49 o 
  -6  11   5      120.33       57.53     87.87 o 
  -5  11   5       23.40      -22.07     79.27 o 
  -4  11   5       18.92      -46.40     67.45 o 
  -3  11   5      189.98      129.32     66.10 o 
  -2  11   5      775.52      904.43    106.75 o 
  -1  11   5      460.28      528.43     71.87 o 
   0  11   5      305.98      298.86     67.55 o 
   1  11   5       87.98       54.77     48.68 o 
   2  11   5      135.86      127.93     55.85 o 
   3  11   5      787.88      885.67     88.76 o 
   4  11   5      255.05      160.08     68.44 o 
   5  11   5     1197.33     1265.65    119.00 o 
   6  11   5       16.81       -9.25     67.42 o 
   7  11   5      184.74      228.23     79.78 o 
   8  11   5       50.50      -17.37     68.76 o 
   9  11   5      119.97       90.30     96.86 o 
  10  11   5      150.12       15.20    137.29 o 
  11  11   5       10.26      -97.54    126.17 o 
  12  11   5       19.33      -26.53    141.88 o 
 -14  12   5      177.40       75.95    102.05 o 
 -13  12   5       50.66      109.43     93.37 o 
 -12  12   5        8.53       26.05     82.67 o 
 -11  12   5        2.69       25.77     93.80 o 
 -10  12   5      549.51      402.26    275.18 o 
  -9  12   5      360.80      215.72    228.34 o 
  -8  12   5      156.25       -4.24    159.56 o 
  -7  12   5     1292.60     1277.16    163.55 o 
  -6  12   5      174.83       95.87     92.01 o 
  -5  12   5      132.18       27.69     89.22 o 
  -4  12   5       23.81       18.39     91.47 o 
  -3  12   5       15.63      -46.47     56.47 o 
  -2  12   5     1601.50     1609.13    141.00 o 
  -1  12   5      848.61      845.62    109.13 o 
   0  12   5     1956.93     2219.90    159.55 o 
   1  12   5     1390.63     1498.41    108.10 o 
   2  12   5       32.27      -20.11     49.83 o 
   3  12   5     1697.36     1985.74    129.66 o 
   4  12   5      715.47      610.87     91.60 o 
   5  12   5      149.96       95.52     66.44 o 
   6  12   5      395.40      487.71    103.04 o 
   7  12   5     1409.66     1546.42    137.68 o 
   8  12   5     1205.29     1335.80    133.16 o 
   9  12   5        5.09      -41.82     77.04 o 
  10  12   5      533.64      540.56    166.05 o 
  11  12   5      118.54      -35.60    133.72 o 
 -13  13   5      138.58       99.27     93.79 o 
 -12  13   5        2.99      -42.78     83.07 o 
 -11  13   5        7.39      -22.02     85.16 o 
 -10  13   5       13.11      -31.67     85.79 o 
  -9  13   5      139.26       40.28    106.21 o 
  -8  13   5      486.62      496.90    150.32 o 
  -7  13   5      352.14      218.52    101.26 o 
  -6  13   5       81.71      155.17    124.20 o 
  -5  13   5       47.52       50.32     65.33 o 
  -4  13   5      143.29       93.34     66.97 o 
  -3  13   5      412.61      204.45    113.64 o 
  -2  13   5       16.91      -13.02     60.52 o 
  -1  13   5      533.89      715.39    138.37 o 
   0  13   5      103.85      102.07     67.56 o 
   1  13   5     1437.25     1593.75    232.26 o 
   2  13   5      538.77      524.49     77.49 o 
   3  13   5      125.77       30.27     58.06 o 
   4  13   5      105.28       57.77     67.36 o 
   5  13   5      198.83       68.48     65.59 o 
   6  13   5      232.09      247.27     78.04 o 
   7  13   5      161.96      200.35     80.67 o 
   8  13   5      197.19      180.92     85.36 o 
   9  13   5      390.66      489.68    110.20 o 
  10  13   5       13.12       97.23    103.99 o 
  11  13   5       20.05      -42.95    160.11 o 
 -13  14   5       56.37      117.75     95.41 o 
 -12  14   5       68.92       57.58     99.55 o 
 -11  14   5        0.28      -34.82     78.42 o 
 -10  14   5        0.96      -44.04     77.93 o 
  -9  14   5      387.83      626.65    147.19 o 
  -8  14   5      139.86      101.77    126.68 o 
  -7  14   5      431.61      417.27    119.61 o 
  -6  14   5      155.44      132.40    158.13 o 
  -5  14   5       23.65      -23.30     76.77 o 
  -4  14   5       84.47      153.23     70.59 o 
  -3  14   5      263.22      119.27     74.36 o 
  -2  14   5      205.63      172.16     75.00 o 
  -1  14   5      280.96      238.88     80.90 o 
   0  14   5     1198.49     1367.89    143.54 o 
   1  14   5      326.74      271.99    101.56 o 
   2  14   5      630.93      621.04     83.98 o 
   3  14   5     1961.12     2130.94    138.72 o 
   4  14   5        0.61      -90.02     60.01 o 
   5  14   5      499.00      485.39     88.36 o 
   6  14   5       36.66      -26.05     67.24 o 
   7  14   5       10.61      -92.24     64.10 o 
   8  14   5       58.62      -39.40     78.14 o 
   9  14   5       26.06      -46.23     88.12 o 
  10  14   5       62.31       37.45    102.47 o 
  11  14   5        4.45     -135.28     90.18 o 
 -13  15   5       70.29       55.82    105.51 o 
 -12  15   5       18.33      -95.59     73.76 o 
 -11  15   5        1.68      -55.95     85.49 o 
 -10  15   5       99.75       37.62     79.71 o 
  -9  15   5      118.81      126.38    113.02 o 
  -8  15   5     2031.29     2329.97    238.93 o 
  -7  15   5      186.90       44.05     98.58 o 
  -6  15   5      113.80      168.36     96.35 o 
  -5  15   5      414.26      357.05     85.37 o 
  -4  15   5     1441.45     1626.34    145.64 o 
  -3  15   5      720.84      655.29    104.40 o 
  -2  15   5      254.20      232.92     82.32 o 
  -1  15   5     1323.35     1477.33    145.82 o 
   0  15   5       12.83      -50.29     68.69 o 
   1  15   5     3004.69     2871.67    181.69 o 
   2  15   5     1041.17     1213.18    129.22 o 
   3  15   5        2.70      -22.12     57.36 o 
   4  15   5      913.86     1301.20    124.28 o 
   5  15   5        7.18      -18.50     63.65 o 
   6  15   5      205.62      216.74     80.53 o 
   7  15   5       57.97       83.71     76.11 o 
   8  15   5      331.93      396.56     97.14 o 
   9  15   5      494.82      666.27    132.49 o 
  10  15   5      196.93      277.04    115.87 o 
 -12  16   5        6.75       44.44     91.21 o 
 -11  16   5       37.63       61.86     95.71 o 
 -10  16   5       76.04      105.25     82.72 o 
  -9  16   5       32.51       41.72    113.36 o 
  -8  16   5        4.56       21.82    108.91 o 
  -7  16   5       84.80        8.10     97.95 o 
  -6  16   5      202.38      103.39     94.81 o 
  -5  16   5       15.20        7.65     69.08 o 
  -4  16   5      264.48      234.90     91.87 o 
  -3  16   5       88.04       28.64     67.19 o 
  -2  16   5        0.55      -15.68     70.05 o 
  -1  16   5      233.50      192.82     78.48 o 
   0  16   5      111.95      -35.73     71.42 o 
   1  16   5        0.64      -61.31     70.05 o 
   2  16   5      251.13      278.40     79.59 o 
   3  16   5        9.84      -26.86     64.45 o 
   4  16   5      150.62      103.91     69.51 o 
   5  16   5       10.85       -2.63     67.15 o 
   6  16   5        0.69       -7.92     70.83 o 
   7  16   5      104.39       31.73     77.56 o 
   8  16   5       45.05      -43.04     78.83 o 
   9  16   5       34.09      109.46    111.57 o 
  10  16   5      113.55      119.59    117.04 o 
 -12  17   5        0.15      -52.09     87.23 o 
 -11  17   5      337.80      249.08    284.42 o 
 -10  17   5       91.76       26.70     84.75 o 
  -9  17   5        1.44       75.53    117.74 o 
  -8  17   5      640.59      591.91    145.44 o 
  -7  17   5      225.99      163.19    115.46 o 
  -6  17   5      702.24      962.44    231.81 o 
  -5  17   5      188.50      113.12     78.13 o 
  -4  17   5      190.09      218.15     84.11 o 
  -3  17   5      445.36      629.42    103.06 o 
  -2  17   5      421.71      412.39     97.94 o 
  -1  17   5      747.84      821.01    122.98 o 
   0  17   5      452.76      483.81    105.64 o 
   1  17   5      772.52      818.06    120.97 o 
   2  17   5      672.04      700.45     97.94 o 
   3  17   5      254.41      113.77     93.41 o 
   4  17   5      282.85      279.54     96.82 o 
   5  17   5       98.29       15.44     66.76 o 
   6  17   5      179.74      236.61     85.21 o 
   7  17   5      468.66      552.97    103.56 o 
   8  17   5       94.11      162.28     93.56 o 
   9  17   5      160.86      144.82    110.44 o 
 -11  18   5       13.37       -3.78     85.48 o 
 -10  18   5      133.45      157.56     94.21 o 
  -9  18   5      195.66       68.34    122.44 o 
  -8  18   5        5.40     -126.70    117.28 o 
  -7  18   5      228.90      219.29    122.53 o 
  -6  18   5       36.95       13.45     96.18 o 
  -5  18   5      679.01      937.78    122.30 o 
  -4  18   5      266.91      217.25     90.92 o 
  -3  18   5     1374.95     1572.22    152.17 o 
  -2  18   5       77.06      100.00     80.50 o 
  -1  18   5      584.31      585.84    111.50 o 
   0  18   5       58.36        2.33     77.17 o 
   1  18   5      876.84      745.63    121.68 o 
   2  18   5     1068.62     1043.87    181.16 o 
   3  18   5      478.92      402.60     90.20 o 
   4  18   5        6.17        1.05     79.92 o 
   5  18   5        3.35        1.12     85.98 o 
   6  18   5      212.33      282.19     90.23 o 
   7  18   5      422.39      520.95    105.64 o 
   8  18   5      295.48      298.81     96.94 o 
   9  18   5        8.04        1.13    104.34 o 
 -11  19   5        4.29      -24.53     96.35 o 
 -10  19   5       70.53       14.43     89.39 o 
  -9  19   5        4.84      -23.65    111.35 o 
  -8  19   5       13.63     -113.46    111.26 o 
  -7  19   5       56.36      -63.48    127.07 o 
  -6  19   5       19.32       50.66    106.50 o 
  -5  19   5        0.24      -19.22     77.52 o 
  -4  19   5      246.71      157.67     84.88 o 
  -3  19   5      131.03      155.89    104.23 o 
  -2  19   5      719.07      657.18    110.47 o 
  -1  19   5      160.44      171.70     88.55 o 
   0  19   5       36.26      -31.79     76.16 o 
   1  19   5       53.61       20.46     78.50 o 
   2  19   5       39.80       72.08     74.38 o 
   3  19   5        0.04        9.76     71.19 o 
   4  19   5        2.78       -7.57     77.21 o 
   5  19   5      159.33      123.43     87.20 o 
   6  19   5      386.60      441.12    111.05 o 
   7  19   5       36.54      -17.38     82.81 o 
   8  19   5       23.50      107.52    105.33 o 
 -10  20   5      197.54      135.30    102.32 o 
  -9  20   5      128.74       28.51    118.82 o 
  -8  20   5       38.27      -90.46    114.48 o 
  -7  20   5      174.59      -38.60    111.97 o 
  -6  20   5       14.76      -76.20    105.28 o 
  -5  20   5      108.84      100.00    184.19 o 
  -4  20   5      491.84      423.27    100.49 o 
  -3  20   5      192.28      209.72     90.60 o 
  -2  20   5      379.86      353.33     99.52 o 
  -1  20   5       51.65        5.14     77.72 o 
   0  20   5       25.33       33.54     87.17 o 
   1  20   5       47.89      -36.74     80.28 o 
   2  20   5      362.52      551.76     99.52 o 
   3  20   5      583.06      562.05    104.47 o 
   4  20   5       96.62       69.09     75.51 o 
   5  20   5      118.93      178.58    100.45 o 
   6  20   5      198.24      180.41     96.10 o 
   7  20   5      285.13      464.16    123.89 o 
   8  20   5      579.88      962.51    263.91 o 
 -10  21   5       20.47      -86.05     84.49 o 
  -9  21   5       22.94     -176.33    117.55 o 
  -8  21   5       20.82      -21.68    126.06 o 
  -7  21   5       13.09     -156.29    104.20 o 
  -6  21   5        1.97     -140.96    102.59 o 
  -5  21   5       26.18     -147.12     98.08 o 
  -4  21   5       44.43      -23.75    108.50 o 
  -3  21   5        4.64       80.27     83.42 o 
  -2  21   5        3.01      -61.69     76.45 o 
  -1  21   5       50.52       80.41     94.18 o 
   0  21   5      124.08      127.63     90.89 o 
   1  21   5      308.57      187.54     96.19 o 
   2  21   5      125.17       88.72     83.97 o 
   3  21   5       55.44       18.26     80.92 o 
   4  21   5      135.27       81.51    117.11 o 
   5  21   5       41.32       19.56     89.40 o 
   6  21   5        5.84      -19.41    108.43 o 
   7  21   5      153.24      283.56    139.48 o 
  -9  22   5        7.69     -253.99    253.86 o 
  -8  22   5       14.23     -103.76    145.54 o 
  -7  22   5      180.28      118.80    132.88 o 
  -6  22   5       27.66      -29.46    115.23 o 
  -5  22   5       90.21      -30.59    148.67 o 
  -4  22   5      217.96      214.22     95.80 o 
  -3  22   5      200.30      287.22    100.43 o 
  -2  22   5       12.98       84.27     87.77 o 
  -1  22   5       36.23      -11.23     80.96 o 
   0  22   5      245.91      160.56    102.02 o 
   1  22   5       19.37        5.19     93.90 o 
   2  22   5        0.78       -6.64     85.67 o 
   3  22   5       39.50       83.76     87.19 o 
   4  22   5        9.96       28.02     80.44 o 
   5  22   5      179.74      108.31     95.41 o 
   6  22   5        0.40      -31.45    157.58 o 
  -8  23   5       43.24     -103.70    126.20 o 
  -7  23   5        9.53       73.55    141.87 o 
  -6  23   5      153.36      122.64    138.02 o 
  -5  23   5      140.84      137.03    126.50 o 
  -4  23   5      395.77      341.99    107.11 o 
  -3  23   5      249.91      287.60    142.41 o 
  -2  23   5        0.12       -5.73     88.55 o 
  -1  23   5      583.21      663.90    127.59 o 
   0  23   5      324.04      315.97    107.17 o 
   1  23   5      194.30      168.52     99.63 o 
   2  23   5      207.52      347.37    102.28 o 
   3  23   5      241.23      147.84     94.35 o 
   4  23   5      513.16      533.58    107.87 o 
   5  23   5       11.18      -62.05    203.66 o 
  -7  24   5       19.13     -176.67    117.78 o 
  -6  24   5       23.19      -49.23    124.67 o 
  -5  24   5        9.83     -169.88    177.21 o 
  -4  24   5       74.33       90.26    107.33 o 
  -3  24   5       21.14        6.33     95.82 o 
  -2  24   5       84.43      -34.45    118.34 o 
  -1  24   5       54.26      137.47     96.50 o 
   0  24   5      172.63       92.23    103.37 o 
   1  24   5       20.04     -101.13     92.15 o 
   2  24   5       72.05      -33.69     83.31 o 
   3  24   5       85.33      117.41     89.80 o 
   4  24   5       33.72       70.90    205.08 o 
  -6  25   5       30.99      -14.57    152.58 o 
  -5  25   5        1.02     -140.90    117.66 o 
  -4  25   5       28.96     -175.22    116.82 o 
  -3  25   5      103.50       15.96    115.39 o 
  -2  25   5        8.03      -47.77    128.21 o 
  -1  25   5      307.92      185.28    106.92 o 
   0  25   5       44.18       72.40     98.94 o 
   1  25   5       11.34     -100.36    113.49 o 
   2  25   5       16.44       23.77     89.47 o 
   3  25   5       70.30       69.82    124.29 o 
  -3  26   5        1.31     -141.27     94.18 o 
  -2  26   5      109.06       -1.11    100.26 o 
  -1  26   5        3.87       12.33    100.61 o 
   0  26   5      108.08      177.34    116.78 o 
   1  26   5      109.17      214.36    219.98 o 
 -14   0   6        2.32     -146.03    164.62 o 
 -13   0   6       27.06       27.71    192.99 o 
 -12   0   6      327.75      424.24    227.08 o 
 -11   0   6      563.58      599.08    228.07 o 
 -10   0   6      279.05      186.17    108.23 o 
  -9   0   6       56.67       -3.93    121.13 o 
  -8   0   6      733.34     1000.74    156.85 o 
  -7   0   6     2655.60     2292.92    185.76 o 
  -6   0   6      546.79      932.60    193.76 o 
  -5   0   6      588.43      532.22    156.37 o 
  -4   0   6       74.28      -53.33     93.03 o 
  -3   0   6      213.25      138.57    102.87 o 
  -2   0   6      298.08      294.10     92.98 o 
  -1   0   6     1353.36     1441.54    164.37 o 
   0   0   6      161.81      199.15    118.54 o 
   1   0   6      586.38     1002.54    190.90 o 
   2   0   6     1344.54     1414.93    231.48 o 
   3   0   6        0.23      -97.10    103.04 o 
   4   0   6     2562.23     2597.72    293.83 o 
   5   0   6      879.86     1471.78    267.66 o 
   6   0   6     1373.45     1677.75    288.88 o 
   7   0   6      488.34      579.40    207.73 o 
   8   0   6      123.74     -153.73    147.13 o 
   9   0   6       52.48     -135.15    154.28 o 
  10   0   6        1.39     -248.91    165.94 o 
  11   0   6      165.35      232.47    233.57 o 
 -14   1   6       16.14       86.89    130.23 o 
 -13   1   6        0.13     -161.17    107.45 o 
 -12   1   6       19.44     -120.62    113.45 o 
 -11   1   6      125.35      158.44    100.79 o 
 -10   1   6       45.79        8.80     84.31 o 
  -9   1   6       17.63      -54.43     63.40 o 
  -8   1   6       31.85       72.92     65.33 o 
  -7   1   6       63.58      123.87     60.51 o 
  -6   1   6      837.08     1195.63    149.22 o 
  -5   1   6       17.41       14.55     71.97 o 
  -4   1   6      429.97      319.15     90.81 o 
  -3   1   6       32.96       -6.04     51.11 o 
  -2   1   6      244.72      185.83     89.25 o 
  -1   1   6        1.86      238.00     92.95 o 
   0   1   6       38.14      -27.01     69.63 o 
   1   1   6     1709.49     2119.68    378.56 o 
   2   1   6       44.75      -32.96     69.29 o 
   3   1   6      311.91      284.13     99.48 o 
   4   1   6      406.92      444.32    117.94 o 
   5   1   6       44.23       85.90    101.42 o 
   6   1   6      181.52      158.02    158.02 o 
   7   1   6      275.16      147.64    128.38 o 
   8   1   6       22.10     -152.41    101.61 o 
   9   1   6       18.69     -145.88    118.28 o 
  10   1   6       47.01       41.63    138.15 o 
  11   1   6       63.79       -1.13    161.04 o 
 -14   2   6        4.40      -37.01    114.30 o 
 -13   2   6       76.28      -63.56    117.38 o 
 -12   2   6       26.00       40.16    100.19 o 
 -11   2   6      206.64      239.46    103.47 o 
 -10   2   6      383.43      597.14    118.96 o 
  -9   2   6       91.56       55.28     82.77 o 
  -8   2   6     1011.79     1266.36    118.40 o 
  -7   2   6       21.68       81.47    103.15 o 
  -6   2   6      276.42      356.54     97.59 o 
  -5   2   6      337.66      455.16    114.14 o 
  -4   2   6      338.98      519.80    152.63 o 
  -3   2   6       77.78       87.95     60.00 o 
  -2   2   6      161.55      198.93     59.22 o 
  -1   2   6     1006.90     1501.70    134.45 o 
   0   2   6        9.39       70.75     83.68 o 
   1   2   6      573.18      724.56    126.79 o 
   2   2   6      274.70      231.79     92.52 o 
   3   2   6        6.49       43.08     83.21 o 
   4   2   6      193.31      174.95     96.60 o 
   5   2   6       72.49       53.99     98.35 o 
   6   2   6       43.54      -85.89     83.72 o 
   7   2   6     1157.71     1222.03    182.14 o 
   8   2   6       32.34      -46.18    109.73 o 
   9   2   6       90.35      -34.02    111.20 o 
  10   2   6        0.20     -151.19    124.60 o 
  11   2   6      123.39      199.92    155.84 o 
 -14   3   6       41.22     -142.50     97.64 o 
 -13   3   6        0.40      -89.38     92.97 o 
 -12   3   6       38.66       36.32     97.77 o 
 -11   3   6      481.55      532.93    120.92 o 
 -10   3   6       46.08       49.59     89.77 o 
  -9   3   6       61.09      -56.87     79.09 o 
  -8   3   6      284.58      253.31     63.54 o 
  -7   3   6      585.84      874.04     94.07 o 
  -6   3   6      552.68      757.80     88.09 o 
  -5   3   6       34.39       18.40     77.23 o 
  -4   3   6     1143.45     1547.84    131.91 o 
  -3   3   6      163.42      133.63     66.00 o 
  -2   3   6     1177.53     1293.71    147.86 o 
  -1   3   6      428.08      498.60     97.28 o 
   0   3   6     2583.73     2404.87    150.04 o 
   1   3   6      344.54      539.63    163.30 o 
   2   3   6       49.54      -12.96     70.15 o 
   3   3   6     1089.78     1092.99    151.62 o 
   4   3   6     1276.93     1496.19    181.43 o 
   5   3   6      227.95      420.16    114.43 o 
   6   3   6      380.09      246.98    123.21 o 
   7   3   6      146.17      222.20    124.53 o 
   8   3   6      372.13      260.28    133.71 o 
   9   3   6        6.51     -161.66    121.46 o 
  10   3   6      497.53      564.96    169.10 o 
  11   3   6      347.47      376.19    171.70 o 
 -14   4   6       23.46       34.48     89.48 o 
 -13   4   6        2.03      -44.74     89.13 o 
 -12   4   6       47.42     -122.65     81.76 o 
 -11   4   6       10.97      -38.12     82.09 o 
 -10   4   6       16.99      -45.02     85.71 o 
  -9   4   6       77.61        6.83     81.61 o 
  -8   4   6      810.15      893.72    110.27 o 
  -7   4   6      752.66      628.30     88.53 o 
  -6   4   6      141.40      256.70     65.30 o 
  -5   4   6      148.91      -62.94     74.33 o 
  -4   4   6       81.94       40.54     59.23 o 
  -3   4   6        1.11      -83.49     57.30 o 
  -2   4   6        0.19        1.60     72.07 o 
  -1   4   6      733.47      747.21    115.26 o 
   0   4   6       22.00       23.42     78.72 o 
   1   4   6       88.58       71.54    116.07 o 
   2   4   6       92.84       44.54    120.58 o 
   3   4   6        6.16      -16.54     76.34 o 
   4   4   6      196.77      127.57     99.09 o 
   5   4   6      219.36      236.84    114.40 o 
   6   4   6      238.64      211.40    112.87 o 
   7   4   6      577.05      519.60    143.48 o 
   8   4   6      121.52       70.74    114.11 o 
   9   4   6       13.17     -105.49    113.37 o 
  10   4   6      136.22      113.57    312.96 o 
  11   4   6       68.48      -91.48    137.52 o 
 -14   5   6       55.25      -56.32     84.15 o 
 -13   5   6      155.38       -6.70     98.93 o 
 -12   5   6       34.02      -54.05    109.16 o 
 -11   5   6       78.75       74.01     97.27 o 
 -10   5   6        1.72       87.47     91.19 o 
  -9   5   6       10.62      -44.48     79.85 o 
  -8   5   6      149.48      109.87     78.17 o 
  -7   5   6       67.34      -41.50     66.06 o 
  -6   5   6     2170.88     1929.94    148.94 o 
  -5   5   6      725.81      624.87     72.84 o 
  -4   5   6      901.79     1335.39    163.02 o 
  -3   5   6       44.78       17.40     68.79 o 
  -2   5   6      124.83       46.49    103.20 o 
  -1   5   6      800.18     1163.85    268.01 o 
   0   5   6      205.09      134.56     69.20 o 
   1   5   6      596.08      663.55    103.12 o 
   2   5   6      934.29     1044.97    233.91 o 
   3   5   6     1093.51     1259.33    201.91 o 
   4   5   6      393.60      352.64    115.85 o 
   5   5   6       62.44       24.60     90.26 o 
   6   5   6      574.67      756.01    178.30 o 
   7   5   6     1026.62     1051.10    176.21 o 
   8   5   6      475.52      492.02    144.10 o 
   9   5   6        3.55     -149.03    108.27 o 
  10   5   6      558.36      648.35    250.72 o 
  11   5   6       71.00       33.18    219.10 o 
 -14   6   6       13.03       19.67     82.89 o 
 -13   6   6      204.11      125.72     97.46 o 
 -12   6   6      146.37      194.93    101.80 o 
 -11   6   6      183.92       98.63     97.57 o 
 -10   6   6      305.80      362.94    128.17 o 
  -9   6   6      162.14      123.51    151.03 o 
  -8   6   6      100.91       84.42     95.07 o 
  -7   6   6        3.74      -73.33     99.74 o 
  -6   6   6        6.35      -43.93     79.42 o 
  -5   6   6      804.40      933.78    140.37 o 
  -4   6   6       33.32      -57.91     54.89 o 
  -3   6   6      200.91      162.24     73.66 o 
  -2   6   6      107.63      147.98     76.45 o 
  -1   6   6      900.83      794.06     99.44 o 
   0   6   6      833.31      913.19    109.70 o 
   1   6   6       17.74      -77.82     51.88 o 
   2   6   6      524.70      586.43    121.50 o 
   3   6   6        1.98       59.57     88.30 o 
   4   6   6     1045.03     1145.01    158.40 o 
   5   6   6      117.85       58.25    103.19 o 
   6   6   6      121.28       75.16    104.58 o 
   7   6   6      362.05      314.42    160.98 o 
   8   6   6       47.99       81.10    121.99 o 
   9   6   6      124.72       45.98    128.09 o 
  10   6   6       90.11       53.77    168.36 o 
  11   6   6        2.89     -192.25    128.17 o 
 -14   7   6       69.63       55.65     95.57 o 
 -13   7   6        0.03       26.51     86.32 o 
 -12   7   6       11.22      -17.76     91.28 o 
 -11   7   6       12.95       52.22     95.87 o 
 -10   7   6       31.88      -54.28     94.57 o 
  -9   7   6       23.64       -0.01    103.38 o 
  -8   7   6      392.26      572.02    120.08 o 
  -7   7   6      219.76      128.94    112.71 o 
  -6   7   6      113.17       51.38     89.65 o 
  -5   7   6      224.18      155.36     98.41 o 
  -4   7   6      696.58      709.04    182.15 o 
  -3   7   6       23.92      -55.03     59.86 o 
  -2   7   6        5.75      -89.52     59.68 o 
  -1   7   6      165.03      113.37    119.31 o 
   0   7   6       26.50      -31.99     58.39 o 
   1   7   6      187.64      177.94     77.36 o 
   2   7   6      579.55      593.67    176.93 o 
   3   7   6      159.87      152.73     94.89 o 
   4   7   6       29.15       11.41     98.25 o 
   5   7   6      232.12      241.98    112.23 o 
   6   7   6      110.43      120.30    112.62 o 
   7   7   6       46.82      -74.93    114.80 o 
   8   7   6      287.82      122.94    216.90 o 
   9   7   6      101.99       30.68    181.83 o 
  10   7   6       67.30      112.45    142.46 o 
  11   7   6        3.98     -131.74    141.24 o 
 -14   8   6        9.00      214.04    435.40 o 
 -13   8   6       91.87       21.46     90.46 o 
 -12   8   6      222.93      105.44     98.51 o 
 -11   8   6        2.98      -48.16     87.78 o 
 -10   8   6      336.13      203.28    109.52 o 
  -9   8   6        0.94      -26.72    138.23 o 
  -8   8   6      280.49      427.95    119.60 o 
  -7   8   6        0.99       74.03     90.21 o 
  -6   8   6      294.47      311.51    107.75 o 
  -5   8   6      574.40      645.29    123.60 o 
  -4   8   6      376.96      566.68    117.70 o 
  -3   8   6      852.09      853.96    139.25 o 
  -2   8   6      468.37      468.04    102.65 o 
  -1   8   6      476.15      415.17     91.54 o 
   0   8   6     1313.85     1341.15    241.96 o 
   1   8   6      240.75      104.12     71.84 o 
   2   8   6     1225.85     1316.51    234.40 o 
   3   8   6       76.58       51.51     92.57 o 
   4   8   6     1870.74     2334.22    228.20 o 
   5   8   6       55.14      -18.28     92.35 o 
   6   8   6     1381.47     1566.24    262.05 o 
   7   8   6       47.44       96.04    213.71 o 
   8   8   6      156.25       46.44    133.09 o 
   9   8   6      915.56      879.39    285.86 o 
  10   8   6      281.26      346.38    158.85 o 
  11   8   6      182.95      157.02    158.36 o 
 -13   9   6        0.07     -113.46     75.64 o 
 -12   9   6        1.83      -68.27     90.50 o 
 -11   9   6       46.57       36.03    100.72 o 
 -10   9   6       80.71      101.82     96.50 o 
  -9   9   6       62.93      116.07    103.22 o 
  -8   9   6       42.60       76.47     98.15 o 
  -7   9   6      663.83      650.33    126.35 o 
  -6   9   6      402.95      399.34    113.69 o 
  -5   9   6        2.54       70.02    127.78 o 
  -4   9   6      364.17      216.27     98.68 o 
  -3   9   6       92.29      -35.58     77.02 o 
  -2   9   6     1247.10     1332.95    189.03 o 
  -1   9   6       97.29       75.48     74.69 o 
   0   9   6       20.81      -37.10     53.94 o 
   1   9   6        1.69       -8.45     59.98 o 
   2   9   6      184.26       82.75     79.40 o 
   3   9   6     1026.05     1183.14    162.23 o 
   4   9   6       26.03       -1.58     93.19 o 
   5   9   6      404.48      670.95    139.09 o 
   6   9   6      267.28      268.37    117.10 o 
   7   9   6      153.26       32.38    117.02 o 
   8   9   6       63.35      -97.93    192.88 o 
   9   9   6      115.69      127.99    139.22 o 
  10   9   6       12.30        4.27    142.18 o 
 -13  10   6      100.21      -31.03     77.61 o 
 -12  10   6       35.08       54.10     92.46 o 
 -11  10   6        3.14      -62.78     86.01 o 
 -10  10   6       46.11       95.91     97.03 o 
  -9  10   6        1.27      -14.66     98.67 o 
  -8  10   6      103.42       45.29    154.94 o 
  -7  10   6        4.40       59.36     96.33 o 
  -6  10   6      102.47      -69.77     84.83 o 
  -5  10   6       15.39      -80.08     95.84 o 
  -4  10   6        3.79      -35.82     85.57 o 
  -3  10   6      281.07      217.99    104.93 o 
  -2  10   6      862.11     1133.13    157.13 o 
  -1  10   6       78.24      -54.54     81.22 o 
   0  10   6       15.40      -82.16     54.78 o 
   1  10   6      560.83      460.57    102.02 o 
   2  10   6      206.30      242.50     75.53 o 
   3  10   6       89.48       41.25     80.20 o 
   4  10   6      238.88      306.15    107.84 o 
   5  10   6        4.14       16.14     84.60 o 
   6  10   6       40.20      -10.07    148.81 o 
   7  10   6       67.19       65.97     96.32 o 
   8  10   6       63.31      -81.36    155.23 o 
   9  10   6      312.84      320.83    300.36 o 
  10  10   6       80.46      -94.41    135.57 o 
 -13  11   6        7.56       30.50     81.37 o 
 -12  11   6       32.90       19.20     80.97 o 
 -11  11   6      231.40      203.64    216.57 o 
 -10  11   6       31.34       73.70     96.42 o 
  -9  11   6      301.74      228.84    117.85 o 
  -8  11   6        8.13       59.46     91.25 o 
  -7  11   6      941.99     1034.48    158.64 o 
  -6  11   6      264.27      251.29    105.11 o 
  -5  11   6       19.98      -37.12     82.60 o 
  -4  11   6      497.15      426.19    121.90 o 
  -3  11   6       90.77       70.17    156.64 o 
  -2  11   6     1245.37     1324.71    173.54 o 
  -1  11   6      852.39     1168.59    169.57 o 
   0  11   6       44.56      -68.85     65.50 o 
   1  11   6        4.32      -32.51     60.93 o 
   2  11   6     1128.97     1232.84    120.95 o 
   3  11   6      407.10      471.66    102.62 o 
   4  11   6       28.88       26.60     79.84 o 
   5  11   6      597.84      702.53    170.05 o 
   6  11   6      288.29      267.99    107.71 o 
   7  11   6      141.88      112.78    142.54 o 
   8  11   6      490.60      595.37    167.98 o 
   9  11   6      144.54      223.44    132.68 o 
  10  11   6       93.40       44.05    143.33 o 
 -13  12   6       18.66       76.92     85.66 o 
 -12  12   6       17.23      -18.40     80.60 o 
 -11  12   6        3.25      -54.49     68.85 o 
 -10  12   6        0.64       93.90     90.22 o 
  -9  12   6       32.92     -105.61     97.90 o 
  -8  12   6        0.13       11.14     90.04 o 
  -7  12   6       17.97      -62.57     86.60 o 
  -6  12   6       12.43      -93.60     93.47 o 
  -5  12   6       45.81      -23.63     89.24 o 
  -4  12   6      115.28      -26.80     83.92 o 
  -3  12   6      271.37      125.21     97.43 o 
  -2  12   6       33.09      -75.77     88.88 o 
  -1  12   6      249.45      355.29    156.42 o 
   0  12   6     1348.25     1584.53    191.41 o 
   1  12   6      422.34      428.33    103.29 o 
   2  12   6      208.44       62.42     69.39 o 
   3  12   6       69.06       23.08     85.48 o 
   4  12   6        0.09     -104.64     69.76 o 
   5  12   6       24.94      -42.04     80.44 o 
   6  12   6       23.59      -78.41    144.18 o 
   7  12   6       47.09       97.78     98.37 o 
   8  12   6        8.78      -10.95    107.79 o 
   9  12   6      166.50       91.42    123.87 o 
  10  12   6       17.49       -5.35    140.96 o 
 -12  13   6        0.93       86.28     97.85 o 
 -11  13   6      159.12        6.47     94.32 o 
 -10  13   6       23.05       13.54     80.87 o 
  -9  13   6      142.40     -112.62     91.87 o 
  -8  13   6       54.00       89.01    106.10 o 
  -7  13   6       91.95      -75.06     88.24 o 
  -6  13   6       84.80       56.01     95.90 o 
  -5  13   6       14.35      -82.88     86.05 o 
  -4  13   6       41.90       11.01     95.49 o 
  -3  13   6       20.67      -45.36     87.45 o 
  -2  13   6     1197.61     1819.06    209.05 o 
  -1  13   6      335.39      433.21     97.14 o 
   0  13   6      170.36      190.72    101.94 o 
   1  13   6       17.41        1.63     59.34 o 
   2  13   6       90.71      116.16     68.55 o 
   3  13   6      471.73      277.95     80.69 o 
   4  13   6       28.09       59.63     72.60 o 
   5  13   6      451.68      363.11     94.53 o 
   6  13   6       83.46       91.42     98.17 o 
   7  13   6      172.80       48.11     98.36 o 
   8  13   6      285.14      296.64    126.91 o 
   9  13   6       10.50       42.21    105.22 o 
 -12  14   6        0.40        1.63     78.88 o 
 -11  14   6       32.71      -16.13     89.49 o 
 -10  14   6       75.50      -22.54    149.44 o 
  -9  14   6        3.30      -37.30    115.74 o 
  -8  14   6       76.68       64.22    109.31 o 
  -7  14   6      110.82       72.23    100.88 o 
  -6  14   6        8.01      -56.53    103.09 o 
  -5  14   6        3.36      -99.62     83.84 o 
  -4  14   6      258.94      142.58    256.27 o 
  -3  14   6      829.52      883.70    242.87 o 
  -2  14   6      437.98      287.42    106.32 o 
  -1  14   6      762.60      910.30    157.11 o 
   0  14   6      652.62      589.97    109.80 o 
   1  14   6      417.89      378.79     85.84 o 
   2  14   6      106.92      112.71     68.80 o 
   3  14   6        5.28      -59.45     66.52 o 
   4  14   6      407.99      581.77     97.41 o 
   5  14   6      467.39      565.13    103.86 o 
   6  14   6      303.87      173.05    107.44 o 
   7  14   6      270.97      248.15     97.47 o 
   8  14   6      200.65      -17.28    120.81 o 
   9  14   6      859.44     1104.10    346.87 o 
 -12  15   6       12.21     -106.25    119.92 o 
 -11  15   6       16.73      -36.24     90.62 o 
 -10  15   6       19.99     -203.38    135.59 o 
  -9  15   6       88.35       56.08    122.76 o 
  -8  15   6        4.22       -9.80    119.64 o 
  -7  15   6        2.98      -23.86    157.58 o 
  -6  15   6        0.29       -9.33     97.68 o 
  -5  15   6       12.55     -107.31     98.47 o 
  -4  15   6       62.51       -5.64     97.77 o 
  -3  15   6       42.08      -44.68     70.96 o 
  -2  15   6      217.32      163.91     79.80 o 
  -1  15   6       33.58      -49.97     72.05 o 
   0  15   6        0.58      -27.16     74.18 o 
   1  15   6       88.34      131.59     73.06 o 
   2  15   6       22.53      -52.68     64.54 o 
   3  15   6      111.03      129.36     77.84 o 
   4  15   6      347.58      231.35     93.37 o 
   5  15   6        8.58        1.26     73.39 o 
   6  15   6        8.03      -12.69     80.75 o 
   7  15   6       38.07      -76.69     83.83 o 
   8  15   6       23.82      -16.10     87.76 o 
 -11  16   6       13.71       42.66     82.43 o 
 -10  16   6      157.15      201.79    190.13 o 
  -9  16   6        0.03       37.11    113.10 o 
  -8  16   6      703.37      756.35    161.87 o 
  -7  16   6      431.45      332.14    127.66 o 
  -6  16   6      124.76       69.90    111.90 o 
  -5  16   6      141.75      -32.24    100.67 o 
  -4  16   6      249.82      313.21     92.56 o 
  -3  16   6      318.10      339.72    164.16 o 
  -2  16   6        5.27      -64.96     71.36 o 
  -1  16   6       38.43      138.15     85.08 o 
   0  16   6     1026.54     1240.49    192.31 o 
   1  16   6      305.04      310.88     82.83 o 
   2  16   6      236.80      249.76     80.31 o 
   3  16   6        1.34       32.11     75.68 o 
   4  16   6      945.04     1082.28    145.58 o 
   5  16   6       96.06      105.75     90.50 o 
   6  16   6      129.01      145.04     87.64 o 
   7  16   6      253.56      128.72     90.68 o 
   8  16   6       46.21        3.03     91.45 o 
 -11  17   6       91.50       70.25     90.29 o 
 -10  17   6      122.88      -95.01    125.40 o 
  -9  17   6      289.43      157.36    131.80 o 
  -8  17   6       41.60      -62.64    109.12 o 
  -7  17   6      102.80      123.68    117.74 o 
  -6  17   6      257.93      182.97    119.80 o 
  -5  17   6      238.48      168.43     86.71 o 
  -4  17   6       44.91       74.60     77.40 o 
  -3  17   6      303.37      265.87     91.68 o 
  -2  17   6        1.34      -31.18     76.01 o 
  -1  17   6       76.84      -18.55     78.62 o 
   0  17   6      235.02      286.84     98.92 o 
   1  17   6      102.61      240.08    136.99 o 
   2  17   6      691.14      648.15    106.40 o 
   3  17   6      186.20      138.22     92.93 o 
   4  17   6       51.07      -17.42     98.89 o 
   5  17   6       40.54       -7.69     87.01 o 
   6  17   6       31.41      -14.97     94.58 o 
   7  17   6        1.75      -53.20     86.67 o 
   8  17   6      100.53      128.93     93.84 o 
 -10  18   6        5.44     -130.20    122.06 o 
  -9  18   6       31.32       75.56    117.08 o 
  -8  18   6       25.08      -53.44    135.04 o 
  -7  18   6      101.11      236.53    127.01 o 
  -6  18   6       30.04       22.90    124.87 o 
  -5  18   6      124.61      245.85    125.38 o 
  -4  18   6       18.94       15.23     75.96 o 
  -3  18   6       21.41       -2.71     80.02 o 
  -2  18   6      101.36      111.60     81.94 o 
  -1  18   6       25.38       34.63     86.31 o 
   0  18   6        4.36       43.94     83.75 o 
   1  18   6       18.62       28.76     79.79 o 
   2  18   6       90.96      164.47     82.95 o 
   3  18   6        8.59      -30.42     72.37 o 
   4  18   6       25.58       62.27     92.40 o 
   5  18   6      217.10      221.16    103.57 o 
   6  18   6      224.04      157.36    101.69 o 
   7  18   6       88.67      336.23    206.55 o 
  -9  19   6       23.30      -63.39    121.77 o 
  -8  19   6      103.22       58.38    206.51 o 
  -7  19   6       55.61       43.97    114.71 o 
  -6  19   6      637.13      712.80    159.78 o 
  -5  19   6       28.08      151.19    142.02 o 
  -4  19   6       82.37      171.75     91.99 o 
  -3  19   6      159.00      109.40     87.25 o 
  -2  19   6      293.06      369.08    101.75 o 
  -1  19   6      146.83       83.16     89.98 o 
   0  19   6       21.46       34.88     87.03 o 
   1  19   6      523.33      541.19    105.28 o 
   2  19   6      473.87      395.04     99.62 o 
   3  19   6      216.96      168.13     87.89 o 
   4  19   6      247.25      281.87    108.54 o 
   5  19   6        3.24       -1.03     93.06 o 
   6  19   6      142.18      140.43    106.70 o 
  -9  20   6       11.54      -10.68    136.10 o 
  -8  20   6       82.88      -68.85    188.76 o 
  -7  20   6      167.67     -165.82    110.55 o 
  -6  20   6       47.56      -52.11    115.59 o 
  -5  20   6        2.28     -151.80    101.20 o 
  -4  20   6       25.54       28.50     83.99 o 
  -3  20   6        3.68      -43.25    104.08 o 
  -2  20   6       13.82      -91.49    121.12 o 
  -1  20   6       39.85       26.11     89.01 o 
   0  20   6      155.36       24.77     89.06 o 
   1  20   6       18.08       41.03     86.91 o 
   2  20   6      156.71      154.97     87.45 o 
   3  20   6       19.68      -30.18     83.74 o 
   4  20   6        6.21     -121.78     87.55 o 
   5  20   6        9.71       16.95     91.14 o 
   6  20   6        0.85       81.96    107.04 o 
  -8  21   6        8.22     -125.27    121.82 o 
  -7  21   6       76.27      -54.74    131.48 o 
  -6  21   6      178.20      122.47    129.17 o 
  -5  21   6       24.73      -65.29    122.78 o 
  -4  21   6       32.34       67.28     91.13 o 
  -3  21   6       16.08      -64.52     81.09 o 
  -2  21   6      167.91       98.99    123.04 o 
  -1  21   6       41.83      -81.45     90.40 o 
   0  21   6      186.76      205.72    100.18 o 
   1  21   6        6.80       89.25     88.50 o 
   2  21   6       17.08       18.78     86.90 o 
   3  21   6       17.26       37.71     89.64 o 
   4  21   6       27.07      117.95    104.62 o 
   5  21   6       91.83       74.46    105.58 o 
  -7  22   6        5.22     -110.86    121.16 o 
  -6  22   6      110.71       58.29    131.14 o 
  -5  22   6       19.52     -111.88    154.34 o 
  -4  22   6        3.96     -121.33    118.87 o 
  -3  22   6       31.15        4.33    106.20 o 
  -2  22   6       29.94       19.43    170.90 o 
  -1  22   6      196.51      232.09    105.92 o 
   0  22   6      255.56      230.47    110.05 o 
   1  22   6      312.62      366.21    105.34 o 
   2  22   6      341.60      393.31    107.66 o 
   3  22   6        0.03      106.50     97.57 o 
   4  22   6       81.27      231.57    114.71 o 
  -5  23   6        0.02     -116.08    117.73 o 
  -4  23   6        0.20      -58.85    132.23 o 
  -3  23   6        6.06       51.22     94.50 o 
  -2  23   6       20.37       58.39     97.62 o 
  -1  23   6       44.24       67.37    105.83 o 
   0  23   6        0.71      -47.01    100.09 o 
   1  23   6        0.98        4.02     91.58 o 
   2  23   6       24.18      306.09    143.91 o 
  -3  24   6       93.52      156.55    106.02 o 
  -2  24   6      134.37      119.51    107.57 o 
  -1  24   6      280.43      291.34    134.07 o 
   0  24   6      119.56      243.26    112.65 o 
 -13   1   7        4.57       15.55    132.66 o 
 -12   1   7      237.40      116.14    135.01 o 
 -11   1   7       12.90      -18.66    111.26 o 
 -10   1   7        1.42      124.72     97.46 o 
  -9   1   7      218.34      192.80     92.31 o 
  -8   1   7      351.11      492.12     91.92 o 
  -7   1   7      861.49      893.15    179.73 o 
  -6   1   7        0.42     -121.60     86.52 o 
  -5   1   7      559.11      608.10    175.51 o 
  -4   1   7        1.80      -86.45     59.14 o 
  -3   1   7     1027.86      979.15     96.78 o 
  -2   1   7      432.52      437.11     77.82 o 
  -1   1   7        7.70      -29.41     63.57 o 
   0   1   7       68.14       28.79     79.63 o 
   1   1   7      292.75      427.30    124.43 o 
   2   1   7      771.04      748.50    138.87 o 
   3   1   7      445.87      443.12    145.98 o 
   4   1   7      399.80      436.92    137.86 o 
   5   1   7     1902.21     2615.39    269.51 o 
   6   1   7       11.39      -38.23    109.40 o 
   7   1   7      259.48      105.49    131.55 o 
   8   1   7        0.45     -176.40    117.60 o 
   9   1   7      144.78       53.97    145.85 o 
 -13   2   7       14.35      -70.45    125.59 o 
 -12   2   7       22.15     -176.43    118.76 o 
 -11   2   7      193.96      286.92    142.93 o 
 -10   2   7       50.74       98.08     94.43 o 
  -9   2   7      102.53      166.82    148.15 o 
  -8   2   7      419.78      755.11    166.53 o 
  -7   2   7      150.98      191.67     68.81 o 
  -6   2   7      304.94      260.71    107.28 o 
  -5   2   7       77.00       44.93     58.85 o 
  -4   2   7      116.98       92.88     69.82 o 
  -3   2   7       78.51       65.30     51.91 o 
  -2   2   7       66.92       33.88     66.19 o 
  -1   2   7       17.24      -54.95     60.28 o 
   0   2   7      258.57      219.24    100.65 o 
   1   2   7      677.07      890.51    144.13 o 
   2   2   7       25.92       47.00    101.50 o 
   3   2   7      124.17      162.49    105.71 o 
   4   2   7      604.12      434.60    176.39 o 
   5   2   7      962.17     1414.08    198.49 o 
   6   2   7      188.50      111.38    126.33 o 
   7   2   7        5.77     -131.04    119.25 o 
   8   2   7       33.68     -132.09    152.19 o 
   9   2   7       73.03      -39.55    146.72 o 
 -13   3   7       14.71      -61.89    121.54 o 
 -12   3   7       21.15       65.81    132.83 o 
 -11   3   7       34.29      -40.70     91.69 o 
 -10   3   7       40.59      125.27    100.44 o 
  -9   3   7        1.07       33.72    105.99 o 
  -8   3   7      158.55      193.10    166.27 o 
  -7   3   7      328.05      335.07    211.95 o 
  -6   3   7       42.92        9.95     82.43 o 
  -5   3   7       57.09      281.74     76.41 o 
  -4   3   7       21.30      -64.87     59.39 o 
  -3   3   7      135.10      116.67     89.66 o 
  -2   3   7       93.39      -24.13     59.83 o 
  -1   3   7       26.21        2.92     63.37 o 
   0   3   7        1.01        6.51     81.81 o 
   1   3   7      195.32      188.28     91.54 o 
   2   3   7      405.37      562.18    124.72 o 
   3   3   7       43.37     -126.13     84.08 o 
   4   3   7       67.59       42.51    196.12 o 
   5   3   7      228.45      247.89    266.77 o 
   6   3   7      107.28       44.99    232.96 o 
   7   3   7       80.89      110.80    133.64 o 
   8   3   7        0.10      -29.64    130.12 o 
   9   3   7       68.01      -83.05    136.84 o 
 -13   4   7      222.82       51.13    127.45 o 
 -12   4   7        7.70       10.83    106.59 o 
 -11   4   7      148.71      -28.23    101.87 o 
 -10   4   7      271.63      313.32    133.58 o 
  -9   4   7      633.44      945.61    170.19 o 
  -8   4   7       12.23      -48.17    141.86 o 
  -7   4   7       27.92       35.46     86.99 o 
  -6   4   7      761.83     1057.20    156.21 o 
  -5   4   7        0.26        3.44     56.46 o 
  -4   4   7      228.18      447.51    164.18 o 
  -3   4   7       53.61      -25.07    115.46 o 
  -2   4   7       24.97      -55.84     51.98 o 
  -1   4   7      775.33      913.30    128.55 o 
   0   4   7      396.10      323.12     86.17 o 
   1   4   7      146.78      334.40    111.84 o 
   2   4   7        1.94      -30.91     82.54 o 
   3   4   7      160.17      266.98    112.42 o 
   4   4   7      521.20      476.79    135.59 o 
   5   4   7      137.42      213.64    125.76 o 
   6   4   7      274.27      238.41    218.44 o 
   7   4   7       90.13      -17.69    123.08 o 
   8   4   7      332.24      124.10    145.12 o 
   9   4   7      230.16       10.15    146.45 o 
 -13   5   7       73.74      -23.61     98.27 o 
 -12   5   7      132.13       92.99    109.20 o 
 -11   5   7        8.86       11.84    117.54 o 
 -10   5   7      146.11       45.88    112.74 o 
  -9   5   7       64.44      250.05    124.69 o 
  -8   5   7        0.38      -31.80     86.45 o 
  -7   5   7      207.61      110.38     94.52 o 
  -6   5   7       16.77      124.27     94.14 o 
  -5   5   7      132.69       64.06     93.00 o 
  -4   5   7      144.84       90.53     75.71 o 
  -3   5   7      143.41      196.51     93.68 o 
  -2   5   7      151.95      130.56     67.69 o 
  -1   5   7      146.94      241.64     84.81 o 
   0   5   7        2.23      -11.85     67.80 o 
   1   5   7        1.32      -60.82     75.26 o 
   2   5   7       41.75      -63.26     85.20 o 
   3   5   7      364.55      466.18    126.70 o 
   4   5   7      212.79      304.60    116.83 o 
   5   5   7       42.94       32.54    108.34 o 
   6   5   7        3.88     -116.42    156.32 o 
   7   5   7      273.48       62.41    128.54 o 
   8   5   7      131.51     -100.60    205.25 o 
   9   5   7        2.23     -185.33    123.55 o 
 -13   6   7       88.84       20.49     86.80 o 
 -12   6   7       78.24       35.01    100.91 o 
 -11   6   7       84.19      129.55    109.78 o 
 -10   6   7      143.00      154.24    117.34 o 
  -9   6   7       28.66     -166.05    133.17 o 
  -8   6   7       54.26       27.41     92.19 o 
  -7   6   7      253.63      259.08    109.01 o 
  -6   6   7     1074.24     1289.76    167.02 o 
  -5   6   7      207.36      109.15     94.86 o 
  -4   6   7      168.63      203.56    102.83 o 
  -3   6   7      103.32      184.48     84.36 o 
  -2   6   7       22.34      -34.99     59.53 o 
  -1   6   7      746.56      905.41    113.92 o 
   0   6   7       35.55        3.76     66.06 o 
   1   6   7      469.51      600.67    129.05 o 
   2   6   7       18.66     -119.09     79.39 o 
   3   6   7      350.11      291.40    179.62 o 
   4   6   7      338.75      174.66    209.04 o 
   5   6   7       32.33      -86.46    100.04 o 
   6   6   7        2.71     -154.38    102.92 o 
   7   6   7      217.43      -76.69    126.24 o 
   8   6   7      658.56      424.19    171.97 o 
   9   6   7      163.29      -65.38    135.80 o 
 -12   7   7      270.39      193.22    214.98 o 
 -11   7   7       36.25      -33.21    108.65 o 
 -10   7   7      256.54      168.55    115.00 o 
  -9   7   7        0.44      -36.84    132.95 o 
  -8   7   7       11.63      -26.58     93.03 o 
  -7   7   7      515.55      547.74    126.82 o 
  -6   7   7      100.03      128.97    103.92 o 
  -5   7   7      684.28      805.49    145.56 o 
  -4   7   7        0.42      -20.20     91.24 o 
  -3   7   7      486.94      520.36    185.79 o 
  -2   7   7      181.35      246.79     68.33 o 
  -1   7   7       57.37       24.60     66.00 o 
   0   7   7      708.17      883.84    141.73 o 
   1   7   7       49.65      -47.61     67.82 o 
   2   7   7      930.67     1281.52    173.89 o 
   3   7   7       40.97       54.51     95.14 o 
   4   7   7      193.55      192.79    110.10 o 
   5   7   7       12.09     -133.52     89.01 o 
   6   7   7      198.25      278.38    138.80 o 
   7   7   7      456.45      323.26    155.63 o 
   8   7   7      127.43       79.46    143.12 o 
   9   7   7      118.45       58.36    209.37 o 
 -12   8   7        1.55      -71.78     90.79 o 
 -11   8   7      166.71       64.20    101.07 o 
 -10   8   7       16.26       32.24     98.12 o 
  -9   8   7       15.01      166.38    163.63 o 
  -8   8   7       45.68       -8.41    102.12 o 
  -7   8   7      196.41      192.17    110.29 o 
  -6   8   7       22.34      -19.15     96.19 o 
  -5   8   7       25.46       61.89     97.20 o 
  -4   8   7       39.98       41.00     93.83 o 
  -3   8   7      109.81      160.64    135.75 o 
  -2   8   7      149.85      330.88    172.65 o 
  -1   8   7       29.40       43.49     62.47 o 
   0   8   7       29.42       -3.72     76.39 o 
   1   8   7      199.85      151.23    114.48 o 
   2   8   7        1.17      -60.80     92.32 o 
   3   8   7       67.35       34.54     92.14 o 
   4   8   7      738.69      524.69    136.77 o 
   5   8   7       95.81       13.27    104.56 o 
   6   8   7      172.24      150.18    124.56 o 
   7   8   7       30.24     -144.15    235.22 o 
   8   8   7       81.86      -72.95    132.02 o 
   9   8   7       18.52       38.50    144.50 o 
 -12   9   7      115.72       93.10     96.99 o 
 -11   9   7        8.00       13.02     97.82 o 
 -10   9   7       52.04      107.01     94.09 o 
  -9   9   7        1.52      109.53    158.46 o 
  -8   9   7      508.70      515.40    133.42 o 
  -7   9   7      116.19      146.24    104.54 o 
  -6   9   7        4.17      -38.18     86.98 o 
  -5   9   7      241.29      297.75    112.25 o 
  -4   9   7       20.72        3.21     99.41 o 
  -3   9   7      730.44      685.47    324.39 o 
  -2   9   7      260.05      274.49    120.43 o 
  -1   9   7      104.40      130.15     72.07 o 
   0   9   7      654.23      762.71    102.68 o 
   1   9   7      181.03      171.31    143.75 o 
   2   9   7      699.76      817.91    148.58 o 
   3   9   7     1067.93      970.82    312.53 o 
   4   9   7       30.70       76.72    108.90 o 
   5   9   7      120.60      -32.87    180.01 o 
   6   9   7       64.66      -26.30    118.35 o 
   7   9   7       99.90       90.69    138.33 o 
   8   9   7       32.52     -137.14    131.79 o 
 -12  10   7       26.83       51.58     85.17 o 
 -11  10   7      110.38      190.45    149.66 o 
 -10  10   7        0.52       91.78    101.37 o 
  -9  10   7      105.05       48.38    154.83 o 
  -8  10   7      186.41       62.81    109.64 o 
  -7  10   7        9.09      -46.11     92.51 o 
  -6  10   7        9.36      -50.50     93.72 o 
  -5  10   7        0.06      -72.24     90.91 o 
  -4  10   7      896.03      863.59    256.16 o 
  -3  10   7      100.93       29.09    121.79 o 
  -2  10   7      315.86      411.81    129.24 o 
  -1  10   7     1007.89     1049.34    221.70 o 
   0  10   7        0.79      -46.37     80.90 o 
   1  10   7      436.22      520.11     98.25 o 
   2  10   7      543.42      633.65    170.12 o 
   3  10   7       27.01      -31.63     82.06 o 
   4  10   7      203.90      225.58    102.13 o 
   5  10   7      799.01      840.37    169.60 o 
   6  10   7      143.18      146.00    163.12 o 
   7  10   7       24.72      -13.86    103.49 o 
   8  10   7      200.06      166.84    122.93 o 
 -11  11   7       23.95      119.00    100.96 o 
 -10  11   7        4.52       64.44     81.16 o 
  -9  11   7       26.83      105.35    165.83 o 
  -8  11   7      128.86       26.64    105.30 o 
  -7  11   7      202.27      108.85    105.18 o 
  -6  11   7        1.02      -77.86     97.70 o 
  -5  11   7       26.88     -128.90     85.93 o 
  -4  11   7       45.54      -33.29    104.95 o 
  -3  11   7       18.19      -23.55     93.08 o 
  -2  11   7      176.18      140.40    120.74 o 
  -1  11   7      268.94      197.29     79.13 o 
   0  11   7      102.20      116.50     87.80 o 
   1  11   7      144.11      180.74     88.52 o 
   2  11   7      530.49      605.07    117.81 o 
   3  11   7        4.36      -37.08     85.44 o 
   4  11   7        8.46     -110.22     83.12 o 
   5  11   7       40.73      -90.62    122.54 o 
   6  11   7       16.15       58.59     98.59 o 
   7  11   7       37.81     -105.20    149.15 o 
   8  11   7        0.97     -126.19    133.54 o 
 -11  12   7      187.64      255.62    151.31 o 
 -10  12   7        3.16      -45.20    157.25 o 
  -9  12   7      210.59      204.69    118.71 o 
  -8  12   7       93.36      -95.31     96.68 o 
  -7  12   7       36.10       27.49    114.67 o 
  -6  12   7       12.86        2.96    123.99 o 
  -5  12   7      129.64       -2.37    105.36 o 
  -4  12   7      404.49      546.97    146.13 o 
  -3  12   7      194.62      117.95    114.00 o 
  -2  12   7      410.47      303.40    129.68 o 
  -1  12   7      688.94      820.17    237.59 o 
   0  12   7       28.87     -113.80     81.03 o 
   1  12   7     1225.48      993.73    134.47 o 
   2  12   7        0.43      -72.52     78.78 o 
   3  12   7      150.45      142.06     98.62 o 
   4  12   7       26.08      -49.70     87.47 o 
   5  12   7       43.72      134.82    133.04 o 
   6  12   7       70.88      -57.25    101.22 o 
   7  12   7       45.66       67.25    114.67 o 
 -11  13   7       24.50       59.05     92.25 o 
 -10  13   7       66.57      270.18    186.50 o 
  -9  13   7       26.51       -6.77    110.41 o 
  -8  13   7        9.00      -21.11    140.59 o 
  -7  13   7        5.43      -33.32    122.89 o 
  -6  13   7      182.12       40.09    112.73 o 
  -5  13   7       26.77       38.05    111.64 o 
  -4  13   7      143.92      -38.39     97.62 o 
  -3  13   7      119.82       23.81    107.92 o 
  -2  13   7      133.09      176.85    108.71 o 
  -1  13   7       19.05      175.51    168.14 o 
   0  13   7       51.75      -48.88     64.96 o 
   1  13   7       14.37       86.33     87.13 o 
   2  13   7        1.18      -19.64     79.51 o 
   3  13   7      133.17       22.96    103.52 o 
   4  13   7        2.75      -53.43     91.38 o 
   5  13   7        7.09      -30.98     97.04 o 
   6  13   7       59.38      -55.67    100.21 o 
   7  13   7      139.37      202.41    123.77 o 
 -10  14   7       45.09      114.69    168.91 o 
  -9  14   7      137.16       33.35    160.33 o 
  -8  14   7       24.13      -53.10    108.23 o 
  -7  14   7        3.41      -53.29    109.86 o 
  -6  14   7       12.67     -111.30    100.21 o 
  -5  14   7        1.42      -82.74    104.21 o 
  -4  14   7      167.35       92.35    196.34 o 
  -3  14   7       45.48        0.23    107.82 o 
  -2  14   7      170.95       53.01    110.65 o 
  -1  14   7      346.89      222.35    196.07 o 
   0  14   7       16.04      -22.67     79.90 o 
   1  14   7       25.70      -74.98     75.82 o 
   2  14   7       45.04      116.55     96.38 o 
   3  14   7      563.66      596.44    156.54 o 
   4  14   7      154.43      212.10    150.59 o 
   5  14   7       20.89      290.29    137.10 o 
   6  14   7      164.22      110.22    120.10 o 
   7  14   7        8.58      -98.87    104.03 o 
  -9  15   7       35.05      103.73    124.00 o 
  -8  15   7      207.01      279.51    139.18 o 
  -7  15   7      129.71      -10.52    115.97 o 
  -6  15   7       97.50       33.46    110.65 o 
  -5  15   7      303.04      357.08    135.03 o 
  -4  15   7       83.18        3.78    106.43 o 
  -3  15   7      473.07      528.17    159.95 o 
  -2  15   7      477.78      401.23    146.73 o 
  -1  15   7       74.29      116.39    109.55 o 
   0  15   7       90.52      111.21    130.33 o 
   1  15   7        5.19      -55.67     84.14 o 
   2  15   7      152.21       63.01    134.21 o 
   3  15   7      187.73       57.41    120.59 o 
   4  15   7       64.53      144.18    135.17 o 
   5  15   7      248.97      507.93    302.18 o 
   6  15   7       19.24       31.99    184.68 o 
  -9  16   7       71.95      -24.16    109.92 o 
  -8  16   7       10.65     -125.60    115.50 o 
  -7  16   7       17.53      -67.22    108.13 o 
  -6  16   7       48.49     -161.06    107.38 o 
  -5  16   7       62.91       60.92    122.43 o 
  -4  16   7       43.21       44.34    115.65 o 
  -3  16   7       89.89      -26.97    109.37 o 
  -2  16   7        3.48      -37.12    104.96 o 
  -1  16   7        9.73      -55.78    104.54 o 
   0  16   7      338.26      246.87    102.02 o 
   1  16   7      110.63       30.57    103.88 o 
   2  16   7      221.79      144.48     96.54 o 
   3  16   7      101.62       82.48    122.20 o 
   4  16   7       35.29      -73.14    112.82 o 
   5  16   7       31.82      -31.86    115.57 o 
   6  16   7        0.14      -32.01    133.57 o 
  -8  17   7        0.58     -109.78    120.72 o 
  -7  17   7      124.69       58.38    205.19 o 
  -6  17   7        0.50     -130.41    109.99 o 
  -5  17   7      239.78      189.56    128.61 o 
  -4  17   7      145.43      252.90    129.48 o 
  -3  17   7      139.47      170.61    125.77 o 
  -2  17   7       48.10      -71.97    110.99 o 
  -1  17   7        2.82      118.62    123.27 o 
   0  17   7      367.36      278.05    103.61 o 
   1  17   7        8.06      117.97     97.99 o 
   2  17   7       77.16       60.98    103.82 o 
   3  17   7       21.51       27.69    123.12 o 
   4  17   7       28.94      161.05    131.62 o 
   5  17   7      111.36      189.01    139.95 o 
  -8  18   7      124.67      208.95    135.07 o 
  -7  18   7        2.26      146.13    122.86 o 
  -6  18   7      296.38      219.64    136.76 o 
  -5  18   7       95.01        1.70    124.78 o 
  -4  18   7        5.21     -143.24    111.22 o 
  -3  18   7        0.86     -160.13    106.76 o 
  -2  18   7        2.13      -29.45    119.49 o 
  -1  18   7      134.72      259.52    103.62 o 
   0  18   7      176.34      175.67     86.88 o 
   1  18   7      742.35      834.22    121.64 o 
   2  18   7        9.62      -39.24     79.01 o 
   3  18   7      232.81      322.07    114.08 o 
   4  18   7      130.91      190.91    105.05 o 
  -7  19   7       23.95     -178.95    129.26 o 
  -6  19   7       10.83      -57.78    127.09 o 
  -5  19   7        0.08       91.52    132.78 o 
  -4  19   7        1.48      -74.07    180.01 o 
  -3  19   7       26.58       12.06    116.55 o 
  -2  19   7        0.27      -83.55     91.19 o 
  -1  19   7      106.15      304.92    108.07 o 
   0  19   7       10.46        5.69     82.64 o 
   1  19   7       28.85      -25.72     79.20 o 
   2  19   7      102.65      125.07     91.14 o 
   3  19   7        8.88      162.56    108.28 o 
  -5  20   7       39.90     -103.87    127.69 o 
  -4  20   7       93.28       84.45    133.74 o 
  -3  20   7       13.94     -112.43    114.14 o 
  -2  20   7      133.50       23.60     98.89 o 
  -1  20   7      237.04      302.02    114.05 o 
   0  20   7      154.77      259.29    100.98 o 
   1  20   7      205.82      218.40    104.06 o 
   2  20   7       49.74        2.32     90.92 o 
  -3  21   7       30.01       48.41    111.87 o 
  -2  21   7       21.02       34.61    102.09 o 
  -1  21   7        0.57      -94.63     90.91 o 
   0  21   7       73.24       36.68     95.74 o 
 -11   0   8        1.43       32.11    181.55 o 
 -10   0   8        6.45      -70.05    176.83 o 
  -7   0   8      247.53      434.24    196.07 o 
  -5   0   8      172.57      273.74     79.01 o 
  -4   0   8      143.94       83.97     74.05 o 
  -3   0   8      312.19      310.46    201.56 o 
  -2   0   8       13.14      -81.92     91.27 o 
  -1   0   8       73.34       51.79    113.70 o 
   0   0   8      435.71      372.22    170.89 o 
   1   0   8       36.32     -161.21    120.19 o 
   2   0   8       77.63      438.53    193.32 o 
   3   0   8      515.16      270.39    184.08 o 
   4   0   8        3.47      -42.67    167.48 o 
   5   0   8      905.92     1070.94    278.75 o 
   6   0   8       42.40     -201.24    166.16 o 
   7   0   8      167.16      228.62    239.49 o 
 -11   1   8       37.81      135.37    185.51 o 
 -10   1   8       14.18      330.11    198.16 o 
  -9   1   8        0.10      164.18    167.70 o 
  -8   1   8        4.43      169.14    124.49 o 
  -7   1   8       29.98        2.75    158.79 o 
  -6   1   8       71.85       95.34     61.82 o 
  -5   1   8        4.81        9.67     45.43 o 
  -4   1   8       28.76      -34.48     48.33 o 
  -3   1   8        9.39      -59.83     49.33 o 
  -2   1   8      158.92      102.88     70.24 o 
  -1   1   8        2.76       19.65     85.21 o 
   0   1   8       10.12       32.31    154.34 o 
   1   1   8       53.26       41.00     98.17 o 
   2   1   8      143.98      249.42    124.85 o 
   3   1   8        1.27      186.75    122.74 o 
   4   1   8      384.60      419.78    150.09 o 
   5   1   8        4.06     -107.00    115.40 o 
   6   1   8       81.38      -30.76    131.82 o 
   7   1   8       14.22     -240.82    177.21 o 
 -11   2   8       40.34      -41.02    172.87 o 
 -10   2   8       39.51      243.12    185.29 o 
  -9   2   8       21.82      122.39    122.54 o 
  -8   2   8      118.89      284.14    187.82 o 
  -7   2   8       70.17      160.78    120.63 o 
  -6   2   8       14.83       35.74    162.09 o 
  -5   2   8      225.05      218.37     53.83 o 
  -4   2   8       30.98       -1.61     47.79 o 
  -3   2   8        0.64       -5.02     56.53 o 
  -2   2   8      458.51      442.82    143.15 o 
  -1   2   8       40.65       21.28     82.92 o 
   0   2   8      297.71      180.47     99.36 o 
   1   2   8        3.93      -22.27     93.31 o 
   2   2   8      209.12      270.25    119.90 o 
   3   2   8      317.00      475.96    148.27 o 
   4   2   8        3.81      -36.47    112.17 o 
   5   2   8      142.79       19.21    136.30 o 
   6   2   8       62.47      -64.99    135.07 o 
   7   2   8       83.61      108.34    152.86 o 
 -11   3   8       68.91       64.33    172.65 o 
 -10   3   8       70.13      180.44    135.99 o 
  -9   3   8       40.29       17.52    119.53 o 
  -8   3   8      201.70      196.62    179.02 o 
  -7   3   8       21.77      153.78     99.03 o 
  -6   3   8      438.69      872.21    376.09 o 
  -4   3   8       26.22       80.36     54.95 o 
  -3   3   8      117.38       48.61     62.64 o 
  -2   3   8      270.17      214.55     74.06 o 
  -1   3   8      545.78      538.22    115.88 o 
   0   3   8       31.49       60.72     93.00 o 
   1   3   8      127.00      209.56    107.19 o 
   2   3   8      167.08       35.41    104.68 o 
   3   3   8       59.29      -80.00     96.16 o 
   4   3   8      745.42      998.49    186.78 o 
   5   3   8      219.62      208.38    150.31 o 
   6   3   8      237.84      196.13    153.48 o 
   7   3   8       44.92      -73.13    135.32 o 
 -11   4   8        6.30      235.66    181.44 o 
 -10   4   8        1.28      -92.37    131.57 o 
  -9   4   8        0.60      197.27    127.16 o 
  -8   4   8      121.47      -40.25    157.25 o 
  -7   4   8       45.65       46.54    105.32 o 
  -6   4   8      209.62      292.31    111.45 o 
  -5   4   8       16.14      111.28    105.75 o 
  -4   4   8       51.60       -1.34     57.29 o 
  -3   4   8        3.44       44.47     65.77 o 
  -2   4   8        2.27      -70.43     61.37 o 
  -1   4   8      121.12      111.38     79.37 o 
   0   4   8        5.39      -55.45     82.70 o 
   1   4   8        7.22       92.37     96.55 o 
   2   4   8        4.50      -17.20     99.64 o 
   3   4   8      101.01       16.67    107.61 o 
   4   4   8      134.02       42.89    129.29 o 
   5   4   8       22.57     -162.26    110.39 o 
   6   4   8        4.49       61.38    169.95 o 
   7   4   8       29.64     -182.91    121.94 o 
 -11   5   8      126.69       91.49    124.46 o 
 -10   5   8       24.07       -2.74    113.84 o 
  -9   5   8       43.86      124.96    125.05 o 
  -8   5   8       77.17      189.80    182.76 o 
  -7   5   8       74.05      131.29    106.34 o 
  -6   5   8      554.36      737.57    146.95 o 
  -5   5   8       68.97       -0.80    110.45 o 
  -4   5   8       97.46       39.56     75.85 o 
  -3   5   8       18.38       18.75     68.11 o 
  -2   5   8      277.54      188.20     85.91 o 
  -1   5   8      277.16      262.71    114.63 o 
   0   5   8       63.13       67.03    152.63 o 
   1   5   8      140.71        4.48    102.96 o 
   2   5   8        0.63      -79.75    100.46 o 
   3   5   8      520.71      763.25    246.26 o 
   4   5   8       63.17      -16.32    111.66 o 
   5   5   8        0.15     -103.39    120.19 o 
   6   5   8      525.85      786.46    250.94 o 
   7   5   8        8.07     -155.51    131.95 o 
 -11   6   8        5.62       -6.85    102.14 o 
 -10   6   8      398.78      348.10    135.45 o 
  -9   6   8      280.03       38.82    170.23 o 
  -8   6   8       13.40       22.21    165.17 o 
  -7   6   8      593.52      399.80    123.17 o 
  -6   6   8       31.13      -13.43     96.70 o 
  -5   6   8       58.73        1.22    103.99 o 
  -4   6   8       18.71       48.49    146.03 o 
  -3   6   8      192.66      113.16    100.95 o 
  -2   6   8      119.26       77.95     91.99 o 
  -1   6   8      211.63      134.29     89.40 o 
   0   6   8      375.52      465.61    126.06 o 
   1   6   8        4.40      102.03    104.08 o 
   2   6   8      751.35      833.31    160.31 o 
   3   6   8       36.80      -22.79    113.73 o 
   4   6   8       23.24      -79.63     97.94 o 
   5   6   8       12.18      -43.81    129.09 o 
   6   6   8       20.22      -71.59    130.26 o 
 -10   7   8        0.27       39.26    112.36 o 
  -9   7   8        1.76       59.49    177.92 o 
  -8   7   8      208.06      100.62    162.86 o 
  -7   7   8       21.97      -10.47    108.41 o 
  -6   7   8       29.67       89.05    107.52 o 
  -5   7   8       23.07      -81.10     95.14 o 
  -4   7   8        4.90      -82.54     96.11 o 
  -3   7   8        0.28       96.46     62.27 o 
  -2   7   8        1.06       77.06     67.49 o 
  -1   7   8       34.85      -31.69     77.79 o 
   0   7   8       85.25       35.81     79.68 o 
   1   7   8        2.98      -75.91     88.57 o 
   2   7   8        1.25       -4.68    107.89 o 
   3   7   8        0.17      -55.80    103.53 o 
   4   7   8       35.64       -9.07    112.38 o 
   5   7   8      135.73      -90.39    122.12 o 
   6   7   8       70.64     -178.26    118.84 o 
 -10   8   8        0.66      -20.32    107.00 o 
  -9   8   8       18.25       40.58    179.79 o 
  -8   8   8       10.85      -67.85    154.83 o 
  -7   8   8       87.73      124.63    115.78 o 
  -6   8   8       79.58      -64.86    203.05 o 
  -5   8   8       59.17       42.53    112.00 o 
  -4   8   8       26.13      208.40    130.14 o 
  -3   8   8      151.73      210.00     73.78 o 
  -2   8   8      337.15      347.95    229.85 o 
  -1   8   8        0.33       55.80     87.74 o 
   0   8   8      466.13      369.78    144.54 o 
   1   8   8      113.54      -88.59     86.65 o 
   2   8   8      314.09      266.85    123.83 o 
   3   8   8      322.11      340.70    130.18 o 
   4   8   8       12.57      -45.74    112.72 o 
   5   8   8       98.53       62.99    168.79 o 
   6   8   8       30.11      -18.13    137.93 o 
 -10   9   8        0.14       -7.10     90.94 o 
  -9   9   8        7.68        1.10    169.68 o 
  -8   9   8        0.35      -39.48    107.58 o 
  -7   9   8       23.74     -167.01    111.34 o 
  -6   9   8       15.50      -15.91    101.56 o 
  -5   9   8        0.15       89.29    161.59 o 
  -4   9   8      261.36      276.72    163.57 o 
  -3   9   8       42.48      220.37    189.91 o 
  -2   9   8        0.83       32.03     68.97 o 
  -1   9   8       91.22      159.51    171.33 o 
   0   9   8      266.62      361.73    149.25 o 
   1   9   8       18.70      118.98    147.90 o 
   2   9   8       21.42       48.03     92.78 o 
   3   9   8       21.67        7.88    114.44 o 
   4   9   8      522.68      254.00    128.86 o 
   5   9   8        1.16      107.40    138.92 o 
   6   9   8        7.48     -185.99    124.11 o 
  -9  10   8        1.63      -45.31    177.92 o 
  -8  10   8       23.61      -66.27    115.57 o 
  -7  10   8        7.02       -9.11    107.25 o 
  -6  10   8        0.12      -98.34     95.16 o 
  -5  10   8        3.90      -50.26    109.61 o 
  -4  10   8        8.20       83.31    139.27 o 
  -3  10   8      124.56      282.49    177.92 o 
  -2  10   8      374.42      309.80     93.63 o 
  -1  10   8        0.09       49.98     77.03 o 
   0  10   8      380.83      431.98    113.64 o 
   1  10   8       12.67       97.38    147.68 o 
   2  10   8       91.15       17.31    107.25 o 
   3  10   8       29.11       87.68    132.04 o 
   4  10   8      118.65      275.38    128.91 o 
   5  10   8        0.84      -23.72    143.32 o 
  -9  11   8       78.21      -25.84    176.17 o 
  -8  11   8       86.91      196.60    280.57 o 
  -7  11   8        0.18      -53.12    110.60 o 
  -6  11   8       18.48      -72.95    104.00 o 
  -5  11   8       19.46      -47.17    104.42 o 
  -4  11   8      554.29      779.55    171.87 o 
  -3  11   8      198.86      354.87    136.53 o 
  -2  11   8        0.72      -42.03     64.63 o 
  -1  11   8      184.59      208.97     87.12 o 
   0  11   8        0.50       33.86     79.13 o 
   1  11   8       94.61       86.43    118.11 o 
   2  11   8        4.63      -18.40    136.08 o 
   3  11   8      363.97      791.12    275.14 o 
   4  11   8      376.39      221.90    122.81 o 
   5  11   8       13.67     -101.95    132.24 o 
  -8  12   8        0.65       95.30    117.84 o 
  -7  12   8        4.04      -60.19    107.60 o 
  -6  12   8        4.64     -128.85    101.68 o 
  -5  12   8       22.96     -103.96    119.10 o 
  -4  12   8        2.79       27.83    142.57 o 
  -3  12   8       47.39     -101.52    114.07 o 
  -2  12   8        0.79      -64.84     68.07 o 
  -1  12   8       28.58        9.61     79.09 o 
   0  12   8        3.83       43.97     82.09 o 
   1  12   8       30.46      -21.10     82.04 o 
   2  12   8       12.89      -36.57    101.90 o 
   3  12   8      112.93      250.95    134.32 o 
   4  12   8        0.03      115.53    243.46 o 
  -8  13   8       93.86        1.82    162.75 o 
  -7  13   8        2.97     -117.08    110.48 o 
  -6  13   8        3.68       31.79    116.27 o 
  -5  13   8       16.68       13.44    117.26 o 
  -4  13   8       71.37      117.39    128.06 o 
  -3  13   8      164.04        5.00    126.06 o 
  -2  13   8       36.80      -42.19     81.51 o 
  -1  13   8        3.05      122.43     84.21 o 
   0  13   8       83.35      166.35     92.47 o 
   1  13   8      343.65      361.13    113.06 o 
   2  13   8        0.54      -29.25    108.62 o 
   3  13   8      146.46      342.82    138.07 o 
   4  13   8      149.08      191.77    124.05 o 
  -7  14   8       48.38        9.27    120.40 o 
  -6  14   8        5.88     -105.17    129.59 o 
  -5  14   8        4.59     -155.91    103.94 o 
  -4  14   8        9.68     -135.31    117.59 o 
  -3  14   8      139.13       48.92    188.75 o 
  -2  14   8      640.82      363.62    150.10 o 
  -1  14   8        0.54       30.11     79.71 o 
   0  14   8        1.79       27.01     87.04 o 
   1  14   8       85.59       14.44     94.94 o 
   2  14   8      215.70      127.88    136.35 o 
   3  14   8       97.34      316.36    139.86 o 
  -6  15   8        3.61      138.87    129.73 o 
  -5  15   8       78.86      -57.47    127.60 o 
  -4  15   8       35.39       41.84    135.68 o 
  -3  15   8       87.97       69.77    137.71 o 
  -2  15   8       58.66      111.09     84.15 o 
  -1  15   8       11.35       58.45     87.75 o 
   0  15   8       19.80      -30.88     89.41 o 
   1  15   8      186.81       91.88     97.63 o 
   2  15   8       45.35      129.89    132.18 o 
  -5  16   8      110.89      136.03    140.48 o 
  -4  16   8        3.12       34.70    134.16 o 
  -3  16   8       57.12       -7.94    128.22 o 
  -2  16   8      151.76      282.82    224.99 o 
  -1  16   8       79.80      137.33     94.43 o 
   0  16   8       14.87     -138.21     96.99 o 
   1  16   8       31.70      101.31    140.39 o 
  -4  17   8        5.59     -217.81    145.21 o 
  -3  17   8       18.59       -3.67    201.79 o 
  -2  17   8        3.84      143.73    225.76 o 
  -1  17   8      255.93      230.20    104.60 o 
  -6   1   9        2.40        0.76     57.77 o 
  -5   1   9       30.50       91.37    118.60 o 
  -4   1   9       41.90       -5.70     97.10 o 
  -3   1   9        0.30        2.29     74.36 o 
  -2   1   9        9.40     -110.44     74.55 o 
  -1   1   9       21.17      -22.65     83.96 o 
   0   1   9       47.49       50.08    105.16 o 
   1   1   9       67.28      111.12    115.29 o 
   2   1   9      129.85       10.60    122.11 o 
   3   1   9      275.01      366.99    145.50 o 
  -6   2   9        3.91       14.03     57.26 o 
  -5   2   9       57.34       66.22     91.77 o 
  -4   2   9       13.62       23.03    118.98 o 
  -3   2   9       75.27        8.87     71.61 o 
  -2   2   9        8.72       -8.28     78.89 o 
  -1   2   9        1.00       69.44     89.40 o 
   0   2   9      112.64       40.75    100.14 o 
   1   2   9       40.87       40.37    103.72 o 
   2   2   9      287.91      213.47    132.30 o 
   3   2   9        1.59       35.80    128.22 o 
  -8   3   9        2.49      101.61    200.91 o 
  -6   3   9        7.23       27.54     66.03 o 
  -5   3   9       18.60      102.92     68.90 o 
  -4   3   9        1.32      -31.68    111.17 o 
  -3   3   9       61.51       35.92     71.78 o 
  -2   3   9       18.13      -63.64     79.46 o 
  -1   3   9       11.04      -16.59     91.66 o 
   0   3   9       75.10      134.58    110.08 o 
   1   3   9        3.88     -151.32    100.88 o 
   2   3   9       24.17      160.76    131.71 o 
   3   3   9       51.70      -84.02    129.99 o 
  -8   4   9      233.53      478.67    235.00 o 
  -7   4   9       44.35       72.03    174.41 o 
  -6   4   9        8.04       60.38     83.98 o 
  -5   4   9       11.30       -9.23     54.98 o 
  -4   4   9        1.14       93.60     72.07 o 
  -3   4   9      350.44      468.73    104.54 o 
  -2   4   9        5.64       -5.94     94.68 o 
  -1   4   9      220.90      203.82    103.55 o 
   0   4   9       36.57       59.63    104.36 o 
   1   4   9      302.13      538.25    195.51 o 
   2   4   9      397.31      582.39    201.40 o 
   3   4   9       23.88      -29.11    123.82 o 
  -7   5   9        0.16       85.11    120.36 o 
  -6   5   9        2.27      -27.27    116.78 o 
  -5   5   9       13.92      -18.79     50.59 o 
  -4   5   9       21.20       90.14    119.43 o 
  -3   5   9       11.37       -8.83     69.94 o 
  -2   5   9      222.26       42.33     79.47 o 
  -1   5   9        1.41       46.08    121.40 o 
   0   5   9       19.52       71.02    102.42 o 
   1   5   9       23.17      -17.40    107.94 o 
   2   5   9       39.10       71.15    124.75 o 
   3   5   9        4.81     -172.84    115.22 o 
  -7   6   9       63.31       34.36    111.73 o 
  -6   6   9        3.86       77.19    156.59 o 
  -5   6   9        7.51       26.09     60.44 o 
  -4   6   9       50.70      206.10    138.15 o 
  -3   6   9      116.27       75.82     70.19 o 
  -2   6   9        1.34       25.67     80.34 o 
  -1   6   9       61.89      109.42    117.66 o 
   0   6   9       58.63       79.84    125.25 o 
   1   6   9      151.29       77.61    113.90 o 
   2   6   9      417.09      377.68    156.69 o 
   3   6   9       80.02     -117.08    175.45 o 
  -7   7   9       62.36       92.35    118.33 o 
  -6   7   9       18.07      110.86    120.38 o 
  -5   7   9      148.26       85.96     57.57 o 
  -4   7   9       64.45       55.76     62.32 o 
  -3   7   9       13.56       30.66     68.72 o 
  -2   7   9       62.07      191.17    192.59 o 
  -1   7   9       67.27      129.72    151.58 o 
   0   7   9        2.12     -124.81    102.16 o 
   1   7   9      300.72      256.65    150.65 o 
   2   7   9       45.23       74.01    119.08 o 
  -6   8   9      202.35      145.67    130.14 o 
  -5   8   9       63.25      230.82    191.34 o 
  -4   8   9        0.30       50.85    100.24 o 
  -3   8   9       17.38       47.13     65.20 o 
  -2   8   9        0.80       22.89     68.84 o 
  -1   8   9      115.20      117.02     81.92 o 
   0   8   9       26.59       54.87    104.63 o 
   1   8   9        0.33        0.33    127.67 o 
   2   8   9       17.91       -6.27    137.68 o 
  -6   9   9        0.08      -65.06    120.78 o 
  -5   9   9       36.46      258.19    189.47 o 
  -4   9   9       32.78       -5.41     58.43 o 
  -3   9   9        0.98      -15.39     58.82 o 
  -2   9   9      135.18      155.99    219.98 o 
  -1   9   9        0.06      -40.33     73.22 o 
   0   9   9       50.43      256.46    118.59 o 
   1   9   9       50.40       44.88    111.51 o 
  -5  10   9       74.74      155.04    125.20 o 
  -4  10   9       89.92       64.31    100.16 o 
  -3  10   9       44.46       41.25     69.39 o 
  -2  10   9       44.79       51.84     76.07 o 
  -1  10   9       63.74       66.56     78.19 o 
   0  10   9       31.14      137.52    107.27 o 
  -3  11   9        2.95       68.75     69.82 o 
  -2  11   9       54.60       26.09    133.53 o 
  -1  11   9       55.06       70.30    103.82 o 
                                                 
